# Supplementary material for: Comparison of two molecular barcodes for the study of equine strongylid communities with amplicon sequencing
Source: PeerJ. 2023 Apr 12;11:e15124. doi: 10.7717/peerj.15124 (PMC10105562; doi:10.7717/peerj.15124)
Supplement: Supplemental Information 2 — For every bank and parameter combination, the richness, true positive, false positive, true negative, false negative, recall, precision, F1-score, true positive rate, flase positive rate, true negative rate, false negative rate, barcode, number of species in the mock community, Bray-Curtis divergence, Jaccard divergence, difference from expected Simpson’s alpha diversity, difference from expected Shannon alpha diversity, the fraction of unassigned reads are listed. [file peerj-11-15124-s002.csv]

samp	bank	rich	tp	fp	tn	fn	recall	precision	f1s	tpr	fpr	tnr	fnr	method	barcode	complex	bray	jacc	Simpson_diff	Shannon_diff	Taxonomy_missing_rate
clus99_B1_k10_w10_COICP12_Filt	CP12	1	0	1	19	2	0	0	NA	0	0.05	0.95	1	clus99_B1_k10_w10_Filt	COI	2	1	1	0.5	0.693147180559945	0
clus99_B1_k10_w10_COICP12_NoFilt	CP12	3	2	1	19	0	1	0.666666666666667	0.8	1	0.05	0.95	0	clus99_B1_k10_w10_NoFilt	COI	2	0.407451155791697	0.578991539585619	0.162877443234272	0.0586902386163096	0
clus99_B1_k10_w10_COIM1_Filt	M1	2	2	0	17	3	0.4	1	0.571428571428572	0.4	0	1	0.75	clus99_B1_k10_w10_Filt	COI	11	0.734248439423721	0.846762692971148	0.328470112068863	0.743748957251551	0
clus99_B1_k10_w10_COIM1_NoFilt	M1	12	5	7	10	0	1	0.416666666666667	0.588235294117647	1	0.411764705882353	0.588235294117647	0	clus99_B1_k10_w10_NoFilt	COI	11	0.766597615603023	0.867880278827782	0.40801147182461	0.759862172391345	0
clus99_B1_k10_w10_COIM11_Filt	M11	3	2	1	16	3	0.4	0.666666666666667	0.5	0.4	0.0588235294117647	0.941176470588235	0.818181818181818	clus99_B1_k10_w10_Filt	COI	11	0.762859002949012	0.865479317033135	0.267863884639268	0.571010234129794	0
clus99_B1_k10_w10_COIM11_NoFilt	M11	8	5	3	14	0	1	0.625	0.769230769230769	1	0.176470588235294	0.823529411764706	0	clus99_B1_k10_w10_NoFilt	COI	11	0.75757937598565	0.862071308228455	0.424882798281958	0.806477068114142	0
clus99_B1_k10_w10_COIM2_Filt	M2	2	2	0	17	3	0.4	1	0.571428571428572	0.4	0	1	0.75	clus99_B1_k10_w10_Filt	COI	11	0.666666666666667	0.8	0.447916666666667	1.048970335624	0
clus99_B1_k10_w10_COIM2_NoFilt	M2	10	5	5	12	0	1	0.5	0.666666666666667	1	0.294117647058824	0.705882352941177	0	clus99_B1_k10_w10_NoFilt	COI	11	0.611129516751677	0.758634871247127	0.399593541515844	0.82763713727128	0
clus99_B1_k10_w10_COIM21_Filt	M21	2	2	0	17	3	0.4	1	0.571428571428572	0.4	0	1	0.75	clus99_B1_k10_w10_Filt	COI	11	0.707810320781032	0.828909759085341	0.558243806033586	1.18292376133797	0
clus99_B1_k10_w10_COIM21_NoFilt	M21	6	5	1	16	0	1	0.833333333333333	0.909090909090909	1	0.0588235294117647	0.941176470588235	0	clus99_B1_k10_w10_NoFilt	COI	11	0.650991200580852	0.788606505415438	0.463766863709928	0.932756232241878	0
clus99_B1_k10_w10_COIM3_NoFilt	M3	6	2	4	16	0	1	0.333333333333333	0.5	1	0.2	0.8	0	clus99_B1_k10_w10_NoFilt	COI	2	0.39949764578114	0.570915781081085	-0.100022790673768	-0.165317760263794	0
clus99_B1_k10_w10_COIM4_NoFilt	M4	4	2	2	18	0	1	0.5	0.666666666666667	1	0.1	0.9	0	clus99_B1_k10_w10_NoFilt	COI	2	0.217165747807201	0.356838414486176	0.0917910974833729	0.0845687986379512	0
clus99_B1_k10_w10_COIM5_NoFilt	M5	3	2	1	19	0	1	0.666666666666667	0.8	1	0.05	0.95	0	clus99_B1_k10_w10_NoFilt	COI	2	0.0062343080298942	0.0123913644767298	-0.00740472505385514	-0.0340055914336548	0
clus99_B1_k10_w10_COIMeq_Filt	Meq	4	4	0	11	7	0.363636363636364	1	0.533333333333333	0.363636363636364	0	1	0.875	clus99_B1_k10_w10_Filt	COI	5	0.666666666666667	0.8	0.162731198643902	1.00378397258499	0
clus99_B1_k10_w10_COIMeq_NoFilt	Meq	10	8	2	9	3	0.727272727272727	0.8	0.761904761904762	0.727272727272727	0.181818181818182	0.818181818181818	0.789473684210526	clus99_B1_k10_w10_NoFilt	COI	5	0.812610124273318	0.896618763617572	0.666836496181017	1.87944834617574	0
clus99_B1_k10_w10_COIMS10_Filt	MS10	4	4	0	11	7	0.363636363636364	1	0.533333333333333	0.363636363636364	0	1	0.875	clus99_B1_k10_w10_Filt	COI	5	0.437070548264781	0.608279877132727	0.039486696161255	0.520272014805989	0
clus99_B1_k10_w10_COIMS10_NoFilt	MS10	11	8	3	8	3	0.727272727272727	0.727272727272727	0.727272727272727	0.727272727272727	0.272727272727273	0.727272727272727	0.804878048780488	clus99_B1_k10_w10_NoFilt	COI	5	0.769809442814014	0.869934835006881	0.543131500614894	1.37065045110451	0
clus99_B1_k10_w8_COICP12_Filt	CP12	1	0	1	19	2	0	0	NA	0	0.05	0.95	1	clus99_B1_k10_w8_Filt	COI	2	1	1	0.5	0.693147180559945	0
clus99_B1_k10_w8_COICP12_NoFilt	CP12	3	2	1	19	0	1	0.666666666666667	0.8	1	0.05	0.95	0	clus99_B1_k10_w8_NoFilt	COI	2	0.405268149212803	0.576784081301244	0.162285006109579	0.057653578359497	0
clus99_B1_k10_w8_COIM1_Filt	M1	2	2	0	17	3	0.4	1	0.571428571428572	0.4	0	1	0.75	clus99_B1_k10_w8_Filt	COI	11	0.718523878437048	0.83621052631579	0.197873707695	0.59237631805521	0
clus99_B1_k10_w8_COIM1_NoFilt	M1	11	5	6	11	0	1	0.454545454545455	0.625	1	0.352941176470588	0.647058823529412	0	clus99_B1_k10_w8_NoFilt	COI	11	0.766922561930608	0.868088481583074	0.408207435645628	0.758218945139964	0
clus99_B1_k10_w8_COIM11_Filt	M11	3	2	1	16	3	0.4	0.666666666666667	0.5	0.4	0.0588235294117647	0.941176470588235	0.818181818181818	clus99_B1_k10_w8_Filt	COI	11	0.800907733745263	0.889448935931496	0.300889557507313	0.614753203357327	0
clus99_B1_k10_w8_COIM11_NoFilt	M11	8	5	3	14	0	1	0.625	0.769230769230769	1	0.176470588235294	0.823529411764706	0	clus99_B1_k10_w8_NoFilt	COI	11	0.757996277890448	0.862341163543332	0.425042296017612	0.806958411980311	0
clus99_B1_k10_w8_COIM2_Filt	M2	2	2	0	17	3	0.4	1	0.571428571428572	0.4	0	1	0.75	clus99_B1_k10_w8_Filt	COI	11	0.666666666666667	0.8	0.287075298438935	0.876889780256495	0
clus99_B1_k10_w8_COIM2_NoFilt	M2	11	5	6	11	0	1	0.454545454545455	0.625	1	0.352941176470588	0.647058823529412	0	clus99_B1_k10_w8_NoFilt	COI	11	0.610637583731452	0.75825572419185	0.398244279806931	0.825893387591583	4.78176316065485e-06
clus99_B1_k10_w8_COIM21_Filt	M21	2	2	0	17	3	0.4	1	0.571428571428572	0.4	0	1	0.75	clus99_B1_k10_w8_Filt	COI	11	0.707810320781032	0.828909759085341	0.558243806033586	1.18292376133797	0
clus99_B1_k10_w8_COIM21_NoFilt	M21	6	5	1	16	0	1	0.833333333333333	0.909090909090909	1	0.0588235294117647	0.941176470588235	0	clus99_B1_k10_w8_NoFilt	COI	11	0.650576608554191	0.788302227454996	0.463053461958167	0.931283285621715	0
clus99_B1_k10_w8_COIM3_NoFilt	M3	6	2	4	16	0	1	0.333333333333333	0.5	1	0.2	0.8	0	clus99_B1_k10_w8_NoFilt	COI	2	0.396611259196041	0.567962282395389	-0.096558936549874	-0.150788401149111	0
clus99_B1_k10_w8_COIM4_NoFilt	M4	3	2	1	19	0	1	0.666666666666667	0.8	1	0.05	0.95	0	clus99_B1_k10_w8_NoFilt	COI	2	0.224168775644088	0.366238348999129	0.0962890035994081	0.0851526200883109	0
clus99_B1_k10_w8_COIM5_NoFilt	M5	4	2	2	18	0	1	0.5	0.666666666666667	1	0.1	0.9	0	clus99_B1_k10_w8_NoFilt	COI	2	0.00693524449084396	0.0137749562919525	-0.00717553792723802	-0.0381593390736429	0
clus99_B1_k10_w8_COIMeq_Filt	Meq	4	4	0	11	7	0.363636363636364	1	0.533333333333333	0.363636363636364	0	1	0.875	clus99_B1_k10_w8_Filt	COI	5	0.753619142549516	0.859501500940346	0.330435306527986	1.40057518457813	0
clus99_B1_k10_w8_COIMeq_NoFilt	Meq	11	9	2	9	2	0.818181818181818	0.818181818181818	0.818181818181818	0.818181818181818	0.181818181818182	0.818181818181818	0.709677419354839	clus99_B1_k10_w8_NoFilt	COI	5	0.812212061619467	0.896376399673271	0.662698715502141	1.87079013494104	0
clus99_B1_k10_w8_COIMS10_Filt	MS10	4	4	0	11	7	0.363636363636364	1	0.533333333333333	0.363636363636364	0	1	0.875	clus99_B1_k10_w8_Filt	COI	5	0.786683162808267	0.880607350182644	0.102755460398147	0.724358583604323	0
clus99_B1_k10_w8_COIMS10_NoFilt	MS10	12	9	3	8	2	0.818181818181818	0.75	0.782608695652174	0.818181818181818	0.272727272727273	0.727272727272727	0.727272727272727	clus99_B1_k10_w8_NoFilt	COI	5	0.770323872490952	0.870263215065908	0.542394356834607	1.36630376376596	0
clus99_B1_k13_w10_COICP12_Filt	CP12	1	0	1	19	2	0	0	NA	0	0.05	0.95	1	clus99_B1_k13_w10_Filt	COI	2	1	1	0.5	0.693147180559945	0
clus99_B1_k13_w10_COICP12_NoFilt	CP12	3	2	1	19	0	1	0.666666666666667	0.8	1	0.05	0.95	0	clus99_B1_k13_w10_NoFilt	COI	2	0.406027256942276	0.577552469111124	0.167081121949236	0.0647464054340422	0
clus99_B1_k13_w10_COIM1_Filt	M1	2	2	0	17	3	0.4	1	0.571428571428572	0.4	0	1	0.75	clus99_B1_k13_w10_Filt	COI	11	0.718523878437048	0.83621052631579	0.163602373519684	0.555545454477641	0
clus99_B1_k13_w10_COIM1_NoFilt	M1	10	5	5	12	0	1	0.5	0.666666666666667	1	0.294117647058824	0.705882352941177	0	clus99_B1_k13_w10_NoFilt	COI	11	0.767377847624275	0.868380067856787	0.406529329151811	0.753916193463338	0
clus99_B1_k13_w10_COIM11_Filt	M11	3	2	1	16	3	0.4	0.666666666666667	0.5	0.4	0.0588235294117647	0.941176470588235	0.818181818181818	clus99_B1_k13_w10_Filt	COI	11	0.861903898628775	0.925830704005224	0.403667032410043	0.794808562909688	0
clus99_B1_k13_w10_COIM11_NoFilt	M11	8	5	3	14	0	1	0.625	0.769230769230769	1	0.176470588235294	0.823529411764706	0	clus99_B1_k13_w10_NoFilt	COI	11	0.75704212664044	0.861723364695809	0.423469509325214	0.803891694889369	0
clus99_B1_k13_w10_COIM2_Filt	M2	2	1	1	16	4	0.2	0.5	0.285714285714286	0.2	0.0588235294117647	0.941176470588235	0.888888888888889	clus99_B1_k13_w10_Filt	COI	11	0.833333333333333	0.909090909090909	0.397923875432526	0.99305371193674	0
clus99_B1_k13_w10_COIM2_NoFilt	M2	9	5	4	13	0	1	0.555555555555556	0.714285714285714	1	0.235294117647059	0.764705882352941	0	clus99_B1_k13_w10_NoFilt	COI	11	0.610927214078855	0.758478978739197	0.39836241975221	0.82667006188019	0
clus99_B1_k13_w10_COIM21_Filt	M21	2	2	0	17	3	0.4	1	0.571428571428572	0.4	0	1	0.75	clus99_B1_k13_w10_Filt	COI	11	0.752722128652897	0.858917812866803	0.629551701056968	1.28045079530265	0
clus99_B1_k13_w10_COIM21_NoFilt	M21	6	5	1	16	0	1	0.833333333333333	0.909090909090909	1	0.0588235294117647	0.941176470588235	0	clus99_B1_k13_w10_NoFilt	COI	11	0.651743586944476	0.789158307737246	0.464876359842094	0.934545958698585	0
clus99_B1_k13_w10_COIM3_NoFilt	M3	7	2	5	15	0	1	0.285714285714286	0.444444444444444	1	0.25	0.75	0	clus99_B1_k13_w10_NoFilt	COI	2	0.389287356712655	0.560413012947574	-0.105167849643933	-0.173331688597246	0
clus99_B1_k13_w10_COIM4_NoFilt	M4	4	2	2	18	0	1	0.5	0.666666666666667	1	0.1	0.9	0	clus99_B1_k13_w10_NoFilt	COI	2	0.216003053349381	0.355267287782572	0.0929232414762774	0.0938625254616746	0
clus99_B1_k13_w10_COIM5_NoFilt	M5	3	2	1	19	0	1	0.666666666666667	0.8	1	0.05	0.95	0	clus99_B1_k13_w10_NoFilt	COI	2	0.00775420333426377	0.0153890766391411	-0.00709789335952615	-0.0382774612960606	0
clus99_B1_k13_w10_COIMeq_Filt	Meq	4	4	0	11	7	0.363636363636364	1	0.533333333333333	0.363636363636364	0	1	0.875	clus99_B1_k13_w10_Filt	COI	5	0.67684442943326	0.807283511281986	0.233101515683348	1.16011051862071	0
clus99_B1_k13_w10_COIMeq_NoFilt	Meq	9	8	1	10	3	0.727272727272727	0.888888888888889	0.8	0.727272727272727	0.0909090909090909	0.909090909090909	0.771428571428571	clus99_B1_k13_w10_NoFilt	COI	5	0.812616006904228	0.896622344510901	0.664984707519026	1.86933293418477	0
clus99_B1_k13_w10_COIMS10_Filt	MS10	4	4	0	11	7	0.363636363636364	1	0.533333333333333	0.363636363636364	0	1	0.875	clus99_B1_k13_w10_Filt	COI	5	0.773980736579791	0.872592041864011	0.0901472152861205	0.681853810829542	0
clus99_B1_k13_w10_COIMS10_NoFilt	MS10	10	8	2	9	3	0.727272727272727	0.8	0.761904761904762	0.727272727272727	0.181818181818182	0.818181818181818	0.789473684210526	clus99_B1_k13_w10_NoFilt	COI	5	0.770919193123065	0.870642992765274	0.534629315243147	1.34433315773882	0
clus99_B1_k13_w8_COICP12_Filt	CP12	1	0	1	19	2	0	0	NA	0	0.05	0.95	1	clus99_B1_k13_w8_Filt	COI	2	1	1	0.5	0.693147180559945	0
clus99_B1_k13_w8_COICP12_NoFilt	CP12	3	2	1	19	0	1	0.666666666666667	0.8	1	0.05	0.95	0	clus99_B1_k13_w8_NoFilt	COI	2	0.406194112628723	0.577721253389959	0.161856813193987	0.0570937272309818	0
clus99_B1_k13_w8_COIM1_Filt	M1	2	2	0	17	3	0.4	1	0.571428571428572	0.4	0	1	0.75	clus99_B1_k13_w8_Filt	COI	11	0.718523878437048	0.83621052631579	0.226152237401289	0.62356903850821	0
clus99_B1_k13_w8_COIM1_NoFilt	M1	10	5	5	12	0	1	0.5	0.666666666666667	1	0.294117647058824	0.705882352941177	0	clus99_B1_k13_w8_NoFilt	COI	11	0.766655975609969	0.8679176774587	0.407167407808137	0.755210274778343	0
clus99_B1_k13_w8_COIM11_Filt	M11	3	2	1	16	3	0.4	0.666666666666667	0.5	0.4	0.0588235294117647	0.941176470588235	0.818181818181818	clus99_B1_k13_w8_Filt	COI	11	0.859972759002299	0.924715434503023	0.38920622903606	0.77125599691017	0
clus99_B1_k13_w8_COIM11_NoFilt	M11	7	5	2	15	0	1	0.714285714285714	0.833333333333333	1	0.117647058823529	0.882352941176471	0	clus99_B1_k13_w8_NoFilt	COI	11	0.757214234687012	0.86183485170991	0.423418525484974	0.804118170335877	0
clus99_B1_k13_w8_COIM2_Filt	M2	3	2	1	16	3	0.4	0.666666666666667	0.5	0.4	0.0588235294117647	0.941176470588235	0.818181818181818	clus99_B1_k13_w8_Filt	COI	11	0.666666666666667	0.8	0.134920634920635	0.497196342689057	0
clus99_B1_k13_w8_COIM2_NoFilt	M2	10	5	5	12	0	1	0.5	0.666666666666667	1	0.294117647058824	0.705882352941177	0	clus99_B1_k13_w8_NoFilt	COI	11	0.610589840207632	0.75821891454241	0.398573795318959	0.826002060972565	4.78308775691593e-06
clus99_B1_k13_w8_COIM21_Filt	M21	2	2	0	17	3	0.4	1	0.571428571428572	0.4	0	1	0.75	clus99_B1_k13_w8_Filt	COI	11	0.766369047619048	0.867733782645324	0.652817637471655	1.31499565931663	0
clus99_B1_k13_w8_COIM21_NoFilt	M21	6	5	1	16	0	1	0.833333333333333	0.909090909090909	1	0.0588235294117647	0.941176470588235	0	clus99_B1_k13_w8_NoFilt	COI	11	0.651976110852197	0.789328739767145	0.465231952882797	0.935283377529178	0
clus99_B1_k13_w8_COIM3_NoFilt	M3	7	2	5	15	0	1	0.285714285714286	0.444444444444444	1	0.25	0.75	0	clus99_B1_k13_w8_NoFilt	COI	2	0.389141071464762	0.560261415429085	-0.105162104476268	-0.173115401233191	0
clus99_B1_k13_w8_COIM4_NoFilt	M4	4	2	2	18	0	1	0.5	0.666666666666667	1	0.1	0.9	0	clus99_B1_k13_w8_NoFilt	COI	2	0.217052893558183	0.356686048251537	0.0938546931348059	0.0949709512164405	0
clus99_B1_k13_w8_COIM5_NoFilt	M5	3	2	1	19	0	1	0.666666666666667	0.8	1	0.05	0.95	0	clus99_B1_k13_w8_NoFilt	COI	2	0.0086147424054629	0.0170823249815236	-0.0100970148788441	-0.0264686256486427	0
clus99_B1_k13_w8_COIMeq_Filt	Meq	3	3	0	11	8	0.272727272727273	1	0.428571428571429	0.272727272727273	0	1	0.888888888888889	clus99_B1_k13_w8_Filt	COI	5	0.764147221865901	0.866307768869402	0.473457763460442	1.62356091351975	0
clus99_B1_k13_w8_COIMeq_NoFilt	Meq	9	8	1	10	3	0.727272727272727	0.888888888888889	0.8	0.727272727272727	0.0909090909090909	0.909090909090909	0.771428571428571	clus99_B1_k13_w8_NoFilt	COI	5	0.812728234071692	0.896690655329142	0.664824551899238	1.87004473358201	0
clus99_B1_k13_w8_COIMS10_Filt	MS10	4	4	0	11	7	0.363636363636364	1	0.533333333333333	0.363636363636364	0	1	0.875	clus99_B1_k13_w8_Filt	COI	5	0.780264157223924	0.876571214510815	0.252532502453457	0.928023432342132	0
clus99_B1_k13_w8_COIMS10_NoFilt	MS10	10	8	2	9	3	0.727272727272727	0.8	0.761904761904762	0.727272727272727	0.181818181818182	0.818181818181818	0.789473684210526	clus99_B1_k13_w8_NoFilt	COI	5	0.771838340031469	0.871228850390223	0.538036503210935	1.35354441346689	0
clus99_B1_k15_w10_COICP12_Filt	CP12	1	0	1	19	2	0	0	NA	0	0.05	0.95	1	clus99_B1_k15_w10_Filt	COI	2	1	1	0.5	0.693147180559945	0
clus99_B1_k15_w10_COICP12_NoFilt	CP12	3	2	1	19	0	1	0.666666666666667	0.8	1	0.05	0.95	0	clus99_B1_k15_w10_NoFilt	COI	2	0.405674217018167	0.577195216511428	0.158645241378073	0.0523712909828724	0
clus99_B1_k15_w10_COIM1_Filt	M1	2	2	0	17	3	0.4	1	0.571428571428572	0.4	0	1	0.75	clus99_B1_k15_w10_Filt	COI	11	0.718523878437048	0.83621052631579	0.245682572762197	0.645573633084902	0
clus99_B1_k15_w10_COIM1_NoFilt	M1	10	5	5	12	0	1	0.5	0.666666666666667	1	0.294117647058824	0.705882352941177	0	clus99_B1_k15_w10_NoFilt	COI	11	0.767849771026962	0.868682151177258	0.408321418493225	0.761824570606783	0
clus99_B1_k15_w10_COIM11_Filt	M11	3	2	1	16	3	0.4	0.666666666666667	0.5	0.4	0.0588235294117647	0.941176470588235	0.818181818181818	clus99_B1_k15_w10_Filt	COI	11	0.797146384929353	0.887124601105535	0.321477619522286	0.648575444273132	0
clus99_B1_k15_w10_COIM11_NoFilt	M11	7	5	2	15	0	1	0.714285714285714	0.833333333333333	1	0.117647058823529	0.882352941176471	0	clus99_B1_k15_w10_NoFilt	COI	11	0.756138672598593	0.861137772770211	0.422265459731104	0.801710448498622	0
clus99_B1_k15_w10_COIM2_Filt	M2	4	2	2	15	3	0.4	0.5	0.444444444444444	0.4	0.117647058823529	0.882352941176471	0.857142857142857	clus99_B1_k15_w10_Filt	COI	11	0.668498168498169	0.801317233809001	0.234546283996833	0.585800225178737	0
clus99_B1_k15_w10_COIM2_NoFilt	M2	10	5	5	12	0	1	0.5	0.666666666666667	1	0.294117647058824	0.705882352941177	0	clus99_B1_k15_w10_NoFilt	COI	11	0.609664247911283	0.75750486314446	0.397614844666952	0.824597107215888	0
clus99_B1_k15_w10_COIM21_Filt	M21	2	2	0	17	3	0.4	1	0.571428571428572	0.4	0	1	0.75	clus99_B1_k15_w10_Filt	COI	11	0.713809729968336	0.833009309594157	0.56730235457049	1.19473568061689	0
clus99_B1_k15_w10_COIM21_NoFilt	M21	6	5	1	16	0	1	0.833333333333333	0.909090909090909	1	0.0588235294117647	0.941176470588235	0	clus99_B1_k15_w10_NoFilt	COI	11	0.651570937319285	0.789031730452789	0.464437261569922	0.932796640775137	0
clus99_B1_k15_w10_COIM3_Filt	M3	1	0	1	19	2	0	0	NA	0	0.05	0.95	1	clus99_B1_k15_w10_Filt	COI	2	1	1	0.375	0.562335144618808	0
clus99_B1_k15_w10_COIM3_NoFilt	M3	8	2	6	14	0	1	0.25	0.4	1	0.3	0.7	0	clus99_B1_k15_w10_NoFilt	COI	2	0.400148642254549	0.571580231096351	-0.0989749664429721	-0.166493052680247	0
clus99_B1_k15_w10_COIM4_NoFilt	M4	5	2	3	17	0	1	0.4	0.571428571428572	1	0.15	0.85	0	clus99_B1_k15_w10_NoFilt	COI	2	0.217962548565311	0.357913383826224	0.0903944490539625	0.0743082815806854	0
clus99_B1_k15_w10_COIM5_NoFilt	M5	3	2	1	19	0	1	0.666666666666667	0.8	1	0.05	0.95	0	clus99_B1_k15_w10_NoFilt	COI	2	0.00764522866872315	0.0151744452337135	-0.0092416479724754	-0.0403336195018522	0
clus99_B1_k15_w10_COIMeq_Filt	Meq	4	4	0	11	7	0.363636363636364	1	0.533333333333333	0.363636363636364	0	1	0.875	clus99_B1_k15_w10_Filt	COI	5	0.73347220014984	0.846246279676639	0.27528592263438	1.29140356704962	0
clus99_B1_k15_w10_COIMeq_NoFilt	Meq	12	9	3	8	2	0.818181818181818	0.75	0.782608695652174	0.818181818181818	0.272727272727273	0.727272727272727	0.727272727272727	clus99_B1_k15_w10_NoFilt	COI	5	0.813245051314026	0.897005124293246	0.667675011492985	1.87749528894345	0
clus99_B1_k15_w10_COIMS10_Filt	MS10	5	4	1	10	7	0.363636363636364	0.8	0.5	0.363636363636364	0.0909090909090909	0.909090909090909	0.897435897435897	clus99_B1_k15_w10_Filt	COI	5	0.794038127239933	0.885196490736274	0.157484735869826	0.77651542704403	0
clus99_B1_k15_w10_COIMS10_NoFilt	MS10	11	9	2	9	2	0.818181818181818	0.818181818181818	0.818181818181818	0.818181818181818	0.181818181818182	0.818181818181818	0.709677419354839	clus99_B1_k15_w10_NoFilt	COI	5	0.775748770577462	0.87371455177772	0.545249910288086	1.37363370196109	0
clus99_B1_k15_w8_COICP12_Filt	CP12	1	0	1	19	2	0	0	NA	0	0.05	0.95	1	clus99_B1_k15_w8_Filt	COI	2	1	1	0.5	0.693147180559945	0
clus99_B1_k15_w8_COICP12_NoFilt	CP12	3	2	1	19	0	1	0.666666666666667	0.8	1	0.05	0.95	0	clus99_B1_k15_w8_NoFilt	COI	2	0.406131080985881	0.577657497907137	0.167339977348755	0.0651333779169941	0
clus99_B1_k15_w8_COIM1_Filt	M1	2	2	0	17	3	0.4	1	0.571428571428572	0.4	0	1	0.75	clus99_B1_k15_w8_Filt	COI	11	0.742703760960809	0.852358017006095	0.340475786911161	0.758751192356244	0
clus99_B1_k15_w8_COIM1_NoFilt	M1	10	5	5	12	0	1	0.5	0.666666666666667	1	0.294117647058824	0.705882352941177	0	clus99_B1_k15_w8_NoFilt	COI	11	0.767958256084774	0.86875157084925	0.409141584827477	0.761016390882906	0
clus99_B1_k15_w8_COIM11_Filt	M11	3	2	1	16	3	0.4	0.666666666666667	0.5	0.4	0.0588235294117647	0.941176470588235	0.818181818181818	clus99_B1_k15_w8_Filt	COI	11	0.815137730799176	0.898155238545214	0.370411935110925	0.727022166377933	0
clus99_B1_k15_w8_COIM11_NoFilt	M11	8	5	3	14	0	1	0.625	0.769230769230769	1	0.176470588235294	0.823529411764706	0	clus99_B1_k15_w8_NoFilt	COI	11	0.756477139949188	0.861357227764515	0.423155261132518	0.803285875621952	0
clus99_B1_k15_w8_COIM2_Filt	M2	3	2	1	16	3	0.4	0.666666666666667	0.5	0.4	0.0588235294117647	0.941176470588235	0.818181818181818	clus99_B1_k15_w8_Filt	COI	11	0.706751054852321	0.828182941903585	0.543507628763197	1.1372734016411	0
clus99_B1_k15_w8_COIM2_NoFilt	M2	10	5	5	12	0	1	0.5	0.666666666666667	1	0.294117647058824	0.705882352941177	0	clus99_B1_k15_w8_NoFilt	COI	11	0.609769027770249	0.757585737147475	0.397204053980016	0.82277241849262	0
clus99_B1_k15_w8_COIM21_Filt	M21	2	2	0	17	3	0.4	1	0.571428571428572	0.4	0	1	0.75	clus99_B1_k15_w8_Filt	COI	11	0.748347497639282	0.856062651903862	0.622251290926908	1.26992966613299	0
clus99_B1_k15_w8_COIM21_NoFilt	M21	6	5	1	16	0	1	0.833333333333333	0.909090909090909	1	0.0588235294117647	0.941176470588235	0	clus99_B1_k15_w8_NoFilt	COI	11	0.650871388705367	0.788518588617358	0.463475805994491	0.93141703436689	0
clus99_B1_k15_w8_COIM3_Filt	M3	1	0	1	19	2	0	0	NA	0	0.05	0.95	1	clus99_B1_k15_w8_Filt	COI	2	1	1	0.375	0.562335144618808	0
clus99_B1_k15_w8_COIM3_NoFilt	M3	6	2	4	16	0	1	0.333333333333333	0.5	1	0.2	0.8	0	clus99_B1_k15_w8_NoFilt	COI	2	0.394128709925341	0.565412227894578	-0.100005054002225	-0.160081374306328	0
clus99_B1_k15_w8_COIM4_NoFilt	M4	5	2	3	17	0	1	0.4	0.571428571428572	1	0.15	0.85	0	clus99_B1_k15_w8_NoFilt	COI	2	0.21634379965339	0.355728042869195	0.0911366189989719	0.0832260475408473	0
clus99_B1_k15_w8_COIM5_NoFilt	M5	4	2	2	18	0	1	0.5	0.666666666666667	1	0.1	0.9	0	clus99_B1_k15_w8_NoFilt	COI	2	0.00845891970738819	0.0167759331433007	-0.0125033587895425	-0.0505907468761764	0
clus99_B1_k15_w8_COIMeq_Filt	Meq	4	4	0	11	7	0.363636363636364	1	0.533333333333333	0.363636363636364	0	1	0.875	clus99_B1_k15_w8_Filt	COI	5	0.730002032760406	0.843931994225011	0.304845758210757	1.32738681846098	0
clus99_B1_k15_w8_COIMeq_NoFilt	Meq	10	9	1	10	2	0.818181818181818	0.9	0.857142857142857	0.818181818181818	0.0909090909090909	0.909090909090909	0.689655172413793	clus99_B1_k15_w8_NoFilt	COI	5	0.813399942519425	0.897099336387248	0.667539649656794	1.87977348972353	0
clus99_B1_k15_w8_COIMS10_Filt	MS10	5	4	1	10	7	0.363636363636364	0.8	0.5	0.363636363636364	0.0909090909090909	0.909090909090909	0.897435897435897	clus99_B1_k15_w8_Filt	COI	5	0.795326466609796	0.885996481867335	0.206506796136124	0.885500572809792	0
clus99_B1_k15_w8_COIMS10_NoFilt	MS10	11	9	2	9	2	0.818181818181818	0.818181818181818	0.818181818181818	0.818181818181818	0.181818181818182	0.818181818181818	0.709677419354839	clus99_B1_k15_w8_NoFilt	COI	5	0.775209516229529	0.873372420711265	0.545904878665131	1.37648285384272	0
clus99_B2_k10_w10_COICP12_Filt	CP12	1	0	1	19	2	0	0	NA	0	0.05	0.95	1	clus99_B2_k10_w10_Filt	COI	2	1	1	0.5	0.693147180559945	0
clus99_B2_k10_w10_COICP12_NoFilt	CP12	3	2	1	19	0	1	0.666666666666667	0.8	1	0.05	0.95	0	clus99_B2_k10_w10_NoFilt	COI	2	0.407032730063171	0.578568957731206	0.161871747951478	0.0571872517888237	0
clus99_B2_k10_w10_COIM1_Filt	M1	2	2	0	17	3	0.4	1	0.571428571428572	0.4	0	1	0.75	clus99_B2_k10_w10_Filt	COI	11	0.718523878437048	0.83621052631579	0.252563111004533	0.653421306262275	0
clus99_B2_k10_w10_COIM1_NoFilt	M1	10	5	5	12	0	1	0.5	0.666666666666667	1	0.294117647058824	0.705882352941177	0	clus99_B2_k10_w10_NoFilt	COI	11	0.766428843505635	0.867772111311983	0.409086029459194	0.762541407207349	0
clus99_B2_k10_w10_COIM11_Filt	M11	3	2	1	16	3	0.4	0.666666666666667	0.5	0.4	0.0588235294117647	0.941176470588235	0.818181818181818	clus99_B2_k10_w10_Filt	COI	11	0.762859002949012	0.865479317033135	0.267863884639268	0.571010234129794	0
clus99_B2_k10_w10_COIM11_NoFilt	M11	8	5	3	14	0	1	0.625	0.769230769230769	1	0.176470588235294	0.823529411764706	0	clus99_B2_k10_w10_NoFilt	COI	11	0.757619482510269	0.862097274238473	0.424520247969956	0.805993135267768	0
clus99_B2_k10_w10_COIM2_Filt	M2	2	2	0	17	3	0.4	1	0.571428571428572	0.4	0	1	0.75	clus99_B2_k10_w10_Filt	COI	11	0.717054263565891	0.835214446952596	0.572261282374857	1.20126526152862	0
clus99_B2_k10_w10_COIM2_NoFilt	M2	9	5	4	13	0	1	0.555555555555556	0.714285714285714	1	0.235294117647059	0.764705882352941	0	clus99_B2_k10_w10_NoFilt	COI	11	0.608668303887578	0.756735620906614	0.403205322653118	0.833152527667709	0
clus99_B2_k10_w10_COIM21_Filt	M21	2	2	0	17	3	0.4	1	0.571428571428572	0.4	0	1	0.75	clus99_B2_k10_w10_Filt	COI	11	0.666666666666667	0.8	0.471318518849542	1.07605632327752	0
clus99_B2_k10_w10_COIM21_NoFilt	M21	6	5	1	16	0	1	0.833333333333333	0.909090909090909	1	0.0588235294117647	0.941176470588235	0	clus99_B2_k10_w10_NoFilt	COI	11	0.651068460086031	0.78866319092802	0.463878607549263	0.933137075648593	0
clus99_B2_k10_w10_COIM3_NoFilt	M3	4	2	2	18	0	1	0.5	0.666666666666667	1	0.1	0.9	0	clus99_B2_k10_w10_NoFilt	COI	2	0.398715413419962	0.570116564948797	-0.105623499174852	-0.183062514331046	0
clus99_B2_k10_w10_COIM4_NoFilt	M4	2	2	0	20	0	1	1	1	1	0	1	0	clus99_B2_k10_w10_NoFilt	COI	2	0.240168097442582	0.387315393675818	0.115361430058379	0.120266161510244	0
clus99_B2_k10_w10_COIM5_NoFilt	M5	3	2	1	19	0	1	0.666666666666667	0.8	1	0.05	0.95	0	clus99_B2_k10_w10_NoFilt	COI	2	0.00619830035183598	0.0123202361794263	-0.00729619339873799	-0.0337720899323699	0
clus99_B2_k10_w10_COIMeq_Filt	Meq	3	3	0	11	8	0.272727272727273	1	0.428571428571429	0.272727272727273	0	1	0.888888888888889	clus99_B2_k10_w10_Filt	COI	5	0.75	0.857142857142857	0.251156765485162	1.2935572698699	0
clus99_B2_k10_w10_COIMeq_NoFilt	Meq	8	7	1	10	4	0.636363636363636	0.875	0.736842105263158	0.636363636363636	0.0909090909090909	0.909090909090909	0.82051282051282	clus99_B2_k10_w10_NoFilt	COI	5	0.814640632867282	0.897853402059098	0.663601794250363	1.88568222686235	0
clus99_B2_k10_w10_COIMS10_Filt	MS10	4	4	0	11	7	0.363636363636364	1	0.533333333333333	0.363636363636364	0	1	0.875	clus99_B2_k10_w10_Filt	COI	5	0.416109176081374	0.587679513853335	0.0530593746787691	0.548295823678314	0
clus99_B2_k10_w10_COIMS10_NoFilt	MS10	11	8	3	8	3	0.727272727272727	0.727272727272727	0.727272727272727	0.727272727272727	0.272727272727273	0.727272727272727	0.804878048780488	clus99_B2_k10_w10_NoFilt	COI	5	0.770022727992832	0.870071006224899	0.543272094016263	1.37016685427878	0
clus99_B2_k10_w8_COICP12_Filt	CP12	1	0	1	19	2	0	0	NA	0	0.05	0.95	1	clus99_B2_k10_w8_Filt	COI	2	1	1	0.5	0.693147180559945	0
clus99_B2_k10_w8_COICP12_NoFilt	CP12	3	2	1	19	0	1	0.666666666666667	0.8	1	0.05	0.95	0	clus99_B2_k10_w8_NoFilt	COI	2	0.409583354647145	0.581141020567279	0.171879188252816	0.0720426254055545	0
clus99_B2_k10_w8_COIM1_Filt	M1	2	2	0	17	3	0.4	1	0.571428571428572	0.4	0	1	0.75	clus99_B2_k10_w8_Filt	COI	11	0.718523878437048	0.83621052631579	0.252563111004533	0.653421306262275	0
clus99_B2_k10_w8_COIM1_NoFilt	M1	7	5	2	15	0	1	0.714285714285714	0.833333333333333	1	0.117647058823529	0.882352941176471	0	clus99_B2_k10_w8_NoFilt	COI	11	0.753737447593234	0.859578437613494	0.382088384691875	0.703102152042642	0
clus99_B2_k10_w8_COIM11_Filt	M11	3	2	1	16	3	0.4	0.666666666666667	0.5	0.4	0.0588235294117647	0.941176470588235	0.818181818181818	clus99_B2_k10_w8_Filt	COI	11	0.846872134136968	0.917087998117104	0.297702838493162	0.630245762090631	0
clus99_B2_k10_w8_COIM11_NoFilt	M11	7	5	2	15	0	1	0.714285714285714	0.833333333333333	1	0.117647058823529	0.882352941176471	0	clus99_B2_k10_w8_NoFilt	COI	11	0.756321508387473	0.861256330091719	0.424659367099346	0.805221093885466	0
clus99_B2_k10_w8_COIM2_Filt	M2	2	2	0	17	3	0.4	1	0.571428571428572	0.4	0	1	0.75	clus99_B2_k10_w8_Filt	COI	11	0.666666666666667	0.8	0.287075298438935	0.876889780256495	0
clus99_B2_k10_w8_COIM2_NoFilt	M2	11	5	6	11	0	1	0.454545454545455	0.625	1	0.352941176470588	0.647058823529412	0	clus99_B2_k10_w8_NoFilt	COI	11	0.609998232090126	0.757762611078419	0.397606058784959	0.824266753898807	4.72030048300003e-06
clus99_B2_k10_w8_COIM21_Filt	M21	2	2	0	17	3	0.4	1	0.571428571428572	0.4	0	1	0.75	clus99_B2_k10_w8_Filt	COI	11	0.717054263565891	0.835214446952596	0.572261282374857	1.20126526152862	0
clus99_B2_k10_w8_COIM21_NoFilt	M21	6	5	1	16	0	1	0.833333333333333	0.909090909090909	1	0.0588235294117647	0.941176470588235	0	clus99_B2_k10_w8_NoFilt	COI	11	0.652618485312949	0.789799328898788	0.46589696244779	0.935284687563105	0
clus99_B2_k10_w8_COIM3_NoFilt	M3	4	2	2	18	0	1	0.5	0.666666666666667	1	0.1	0.9	0	clus99_B2_k10_w8_NoFilt	COI	2	0.398127917501181	0.569515725303217	-0.103166576615992	-0.176782600324848	0
clus99_B2_k10_w8_COIM4_NoFilt	M4	4	2	2	18	0	1	0.5	0.666666666666667	1	0.1	0.9	0	clus99_B2_k10_w8_NoFilt	COI	2	0.21778801023652	0.357678033296158	0.0902078610328129	0.0766165281925437	0
clus99_B2_k10_w8_COIM5_NoFilt	M5	3	2	1	19	0	1	0.666666666666667	0.8	1	0.05	0.95	0	clus99_B2_k10_w8_NoFilt	COI	2	0.00623873958697213	0.0124001180664798	-0.00673941045661386	-0.0332836102503868	0
clus99_B2_k10_w8_COIMeq_Filt	Meq	4	4	0	11	7	0.363636363636364	1	0.533333333333333	0.363636363636364	0	1	0.875	clus99_B2_k10_w8_Filt	COI	5	0.72136566563392	0.838131815959354	0.278484177549231	1.28038987792458	0
clus99_B2_k10_w8_COIMeq_NoFilt	Meq	11	9	2	9	2	0.818181818181818	0.818181818181818	0.818181818181818	0.818181818181818	0.181818181818182	0.818181818181818	0.709677419354839	clus99_B2_k10_w8_NoFilt	COI	5	0.812207995423003	0.896373923384461	0.662792715115127	1.87090337063619	0
clus99_B2_k10_w8_COIMS10_Filt	MS10	5	5	0	11	6	0.454545454545455	1	0.625	0.454545454545455	0	1	0.857142857142857	clus99_B2_k10_w8_Filt	COI	5	0.7696232209877	0.86981591545588	0.0942225655289427	0.661194647156489	0
clus99_B2_k10_w8_COIMS10_NoFilt	MS10	12	9	3	8	2	0.818181818181818	0.75	0.782608695652174	0.818181818181818	0.272727272727273	0.727272727272727	0.727272727272727	clus99_B2_k10_w8_NoFilt	COI	5	0.76972555399759	0.869881267475486	0.541386925967676	1.36374864239924	0
clus99_B2_k13_w10_COICP12_Filt	CP12	1	0	1	19	2	0	0	NA	0	0.05	0.95	1	clus99_B2_k13_w10_Filt	COI	2	1	1	0.5	0.693147180559945	0
clus99_B2_k13_w10_COICP12_NoFilt	CP12	4	2	2	18	0	1	0.5	0.666666666666667	1	0.1	0.9	0	clus99_B2_k13_w10_NoFilt	COI	2	0.407989447261199	0.579534808382001	0.163366238305548	0.0592435850347619	0
clus99_B2_k13_w10_COIM1_Filt	M1	2	2	0	17	3	0.4	1	0.571428571428572	0.4	0	1	0.75	clus99_B2_k13_w10_Filt	COI	11	0.718523878437048	0.83621052631579	0.178865632756508	0.571823260929696	0
clus99_B2_k13_w10_COIM1_NoFilt	M1	10	5	5	12	0	1	0.5	0.666666666666667	1	0.294117647058824	0.705882352941177	0	clus99_B2_k13_w10_NoFilt	COI	11	0.767301890387351	0.868331431727464	0.409650069506858	0.762752147925018	0
clus99_B2_k13_w10_COIM11_Filt	M11	1	1	0	17	4	0.2	1	0.333333333333333	0.2	0	1	0.8	clus99_B2_k13_w10_Filt	COI	11	0.883502170767004	0.938148290434115	0.582424222115644	1.16516137967968	0
clus99_B2_k13_w10_COIM11_NoFilt	M11	5	5	0	17	0	1	1	1	1	0	1	0	clus99_B2_k13_w10_NoFilt	COI	11	0.755333988102142	0.860615692764891	0.422192124264113	0.803058292135335	0
clus99_B2_k13_w10_COIM2_Filt	M2	2	1	1	16	4	0.2	0.5	0.285714285714286	0.2	0.0588235294117647	0.941176470588235	0.888888888888889	clus99_B2_k13_w10_Filt	COI	11	0.833333333333333	0.909090909090909	0.397923875432526	0.99305371193674	0
clus99_B2_k13_w10_COIM2_NoFilt	M2	10	5	5	12	0	1	0.5	0.666666666666667	1	0.294117647058824	0.705882352941177	0	clus99_B2_k13_w10_NoFilt	COI	11	0.610780095468714	0.758365585950434	0.398405988549668	0.826720503278067	4.72146288421042e-06
clus99_B2_k13_w10_COIM21_Filt	M21	2	2	0	17	3	0.4	1	0.571428571428572	0.4	0	1	0.75	clus99_B2_k13_w10_Filt	COI	11	0.76641067163935	0.867760463571099	0.652889739686225	1.315105322677	0
clus99_B2_k13_w10_COIM21_NoFilt	M21	6	5	1	16	0	1	0.833333333333333	0.909090909090909	1	0.0588235294117647	0.941176470588235	0	clus99_B2_k13_w10_NoFilt	COI	11	0.654991747522163	0.791534759617757	0.469589388532933	0.942353806224683	0
clus99_B2_k13_w10_COIM3_NoFilt	M3	3	2	1	19	0	1	0.666666666666667	0.8	1	0.05	0.95	0	clus99_B2_k13_w10_NoFilt	COI	2	0.400633632439978	0.572074842643972	-0.0871745206415797	-0.11814673457387	0
clus99_B2_k13_w10_COIM5_NoFilt	M5	3	2	1	19	0	1	0.666666666666667	0.8	1	0.05	0.95	0	clus99_B2_k13_w10_NoFilt	COI	2	0.0115629005926855	0.0228614564371839	-0.0144356120934197	-0.0414802154647856	0
clus99_B2_k13_w10_COIMeq_Filt	Meq	4	4	0	11	7	0.363636363636364	1	0.533333333333333	0.363636363636364	0	1	0.875	clus99_B2_k13_w10_Filt	COI	5	0.684752572517799	0.812882061956982	0.232584264354567	1.16240320582942	0
clus99_B2_k13_w10_COIMeq_NoFilt	Meq	9	8	1	10	3	0.727272727272727	0.888888888888889	0.8	0.727272727272727	0.0909090909090909	0.909090909090909	0.771428571428571	clus99_B2_k13_w10_NoFilt	COI	5	0.812528967780435	0.896569359413253	0.662382495692397	1.86538343327536	0
clus99_B2_k13_w10_COIMS10_Filt	MS10	4	4	0	11	7	0.363636363636364	1	0.533333333333333	0.363636363636364	0	1	0.875	clus99_B2_k13_w10_Filt	COI	5	0.773613543337814	0.872358633303993	0.0967529743883083	0.691738128296888	0
clus99_B2_k13_w10_COIMS10_NoFilt	MS10	10	8	2	9	3	0.727272727272727	0.8	0.761904761904762	0.727272727272727	0.181818181818182	0.818181818181818	0.789473684210526	clus99_B2_k13_w10_NoFilt	COI	5	0.771031961467291	0.870714903223423	0.53386300199074	1.34155148374527	0
clus99_B2_k13_w8_COICP12_Filt	CP12	1	0	1	19	2	0	0	NA	0	0.05	0.95	1	clus99_B2_k13_w8_Filt	COI	2	1	1	0.5	0.693147180559945	0
clus99_B2_k13_w8_COICP12_NoFilt	CP12	3	2	1	19	0	1	0.666666666666667	0.8	1	0.05	0.95	0	clus99_B2_k13_w8_NoFilt	COI	2	0.409155225674204	0.58070994340378	0.161065531868547	0.0562500644099507	0
clus99_B2_k13_w8_COIM1_Filt	M1	2	2	0	17	3	0.4	1	0.571428571428572	0.4	0	1	0.75	clus99_B2_k13_w8_Filt	COI	11	0.718523878437048	0.83621052631579	0.226152237401289	0.62356903850821	0
clus99_B2_k13_w8_COIM1_NoFilt	M1	10	5	5	12	0	1	0.5	0.666666666666667	1	0.294117647058824	0.705882352941177	0	clus99_B2_k13_w8_NoFilt	COI	11	0.76705770335314	0.868175048157832	0.410202260894324	0.765239398350283	0
clus99_B2_k13_w8_COIM11_Filt	M11	1	1	0	17	4	0.2	1	0.333333333333333	0.2	0	1	0.8	clus99_B2_k13_w8_Filt	COI	11	0.883502170767004	0.938148290434115	0.582424222115644	1.16516137967968	0
clus99_B2_k13_w8_COIM11_NoFilt	M11	5	5	0	17	0	1	1	1	1	0	1	0	clus99_B2_k13_w8_NoFilt	COI	11	0.758390358338566	0.862596129172523	0.427386652712295	0.813302396807311	0
clus99_B2_k13_w8_COIM2_Filt	M2	1	1	0	17	4	0.2	1	0.333333333333333	0.2	0	1	0.8	clus99_B2_k13_w8_Filt	COI	11	0.833333333333333	0.909090909090909	0.777777777777778	1.56071040904141	0
clus99_B2_k13_w8_COIM2_NoFilt	M2	6	5	1	16	0	1	0.833333333333333	0.909090909090909	1	0.0588235294117647	0.941176470588235	0	clus99_B2_k13_w8_NoFilt	COI	11	0.626169836414281	0.770116161784173	0.429148101906147	0.897091098172959	0
clus99_B2_k13_w8_COIM21_Filt	M21	2	2	0	17	3	0.4	1	0.571428571428572	0.4	0	1	0.75	clus99_B2_k13_w8_Filt	COI	11	0.771604938271605	0.871080139372822	0.661941777168115	1.32901339540516	0
clus99_B2_k13_w8_COIM21_NoFilt	M21	6	5	1	16	0	1	0.833333333333333	0.909090909090909	1	0.0588235294117647	0.941176470588235	0	clus99_B2_k13_w8_NoFilt	COI	11	0.6548903740599	0.791460732777452	0.469336617610266	0.941351910906338	0
clus99_B2_k13_w8_COIM3_NoFilt	M3	7	2	5	15	0	1	0.285714285714286	0.444444444444444	1	0.25	0.75	0	clus99_B2_k13_w8_NoFilt	COI	2	0.389833088959639	0.560978281574012	-0.103568045961342	-0.170115756921965	0
clus99_B2_k13_w8_COIM4_NoFilt	M4	3	2	1	19	0	1	0.666666666666667	0.8	1	0.05	0.95	0	clus99_B2_k13_w8_NoFilt	COI	2	0.219318590745296	0.359739599494238	0.093064749691434	0.0846932094413624	0
clus99_B2_k13_w8_COIM5_NoFilt	M5	2	2	0	20	0	1	1	1	1	0	1	0	clus99_B2_k13_w8_NoFilt	COI	2	0.0128256644855309	0.0253264997822617	-0.01249666914654	-0.0136566277283378	0
clus99_B2_k13_w8_COIMeq_Filt	Meq	4	4	0	11	7	0.363636363636364	1	0.533333333333333	0.363636363636364	0	1	0.875	clus99_B2_k13_w8_Filt	COI	5	0.706133016395949	0.827758456826058	0.367934269297987	1.38611952673625	0
clus99_B2_k13_w8_COIMeq_NoFilt	Meq	9	8	1	10	3	0.727272727272727	0.888888888888889	0.8	0.727272727272727	0.0909090909090909	0.909090909090909	0.771428571428571	clus99_B2_k13_w8_NoFilt	COI	5	0.812605748272497	0.896616099829707	0.663801907465419	1.86815549575061	0
clus99_B2_k13_w8_COIMS10_Filt	MS10	4	4	0	11	7	0.363636363636364	1	0.533333333333333	0.363636363636364	0	1	0.875	clus99_B2_k13_w8_Filt	COI	5	0.77310195794511	0.872033279847118	0.242930687977082	0.908728115094359	0
clus99_B2_k13_w8_COIMS10_NoFilt	MS10	10	8	2	9	3	0.727272727272727	0.8	0.761904761904762	0.727272727272727	0.181818181818182	0.818181818181818	0.789473684210526	clus99_B2_k13_w8_NoFilt	COI	5	0.771958703388682	0.871305524121294	0.537830787284882	1.35200890550268	0
clus99_B2_k15_w10_COICP12_Filt	CP12	1	0	1	19	2	0	0	NA	0	0.05	0.95	1	clus99_B2_k15_w10_Filt	COI	2	1	1	0.5	0.693147180559945	0
clus99_B2_k15_w10_COICP12_NoFilt	CP12	3	2	1	19	0	1	0.666666666666667	0.8	1	0.05	0.95	0	clus99_B2_k15_w10_NoFilt	COI	2	0.408822675591699	0.580374922514638	0.162426604059256	0.0581782567546875	0
clus99_B2_k15_w10_COIM1_Filt	M1	2	2	0	17	3	0.4	1	0.571428571428572	0.4	0	1	0.75	clus99_B2_k15_w10_Filt	COI	11	0.718523878437048	0.83621052631579	0.288615535907394	0.695417313098967	0
clus99_B2_k15_w10_COIM1_NoFilt	M1	10	5	5	12	0	1	0.5	0.666666666666667	1	0.294117647058824	0.705882352941177	0	clus99_B2_k15_w10_NoFilt	COI	11	0.767507747205378	0.868463234086403	0.409127683579554	0.764531753646501	0
clus99_B2_k15_w10_COIM11_Filt	M11	2	2	0	17	3	0.4	1	0.571428571428572	0.4	0	1	0.75	clus99_B2_k15_w10_Filt	COI	11	0.767223100999562	0.86828097772784	0.376907726712724	0.805716232166893	0
clus99_B2_k15_w10_COIM11_NoFilt	M11	5	5	0	17	0	1	1	1	1	0	1	0	clus99_B2_k15_w10_NoFilt	COI	11	0.752691925495836	0.858898149237379	0.418892893859183	0.796551383652733	0
clus99_B2_k15_w10_COIM2_Filt	M2	4	2	2	15	3	0.4	0.5	0.444444444444444	0.4	0.117647058823529	0.882352941176471	0.857142857142857	clus99_B2_k15_w10_Filt	COI	11	0.668498168498169	0.801317233809001	0.234546283996833	0.585800225178737	0
clus99_B2_k15_w10_COIM2_NoFilt	M2	9	5	4	13	0	1	0.555555555555556	0.714285714285714	1	0.235294117647059	0.764705882352941	0	clus99_B2_k15_w10_NoFilt	COI	11	0.609628002844962	0.757476885053523	0.397763479531921	0.82480911073384	0
clus99_B2_k15_w10_COIM21_NoFilt	M21	5	5	0	17	0	1	1	1	1	0	1	0	clus99_B2_k15_w10_NoFilt	COI	11	0.652662486668249	0.789831549917987	0.465992603119522	0.930717985717159	0
clus99_B2_k15_w10_COIM3_Filt	M3	1	0	1	19	2	0	0	NA	0	0.05	0.95	1	clus99_B2_k15_w10_Filt	COI	2	1	1	0.375	0.562335144618808	0
clus99_B2_k15_w10_COIM3_NoFilt	M3	7	2	5	15	0	1	0.285714285714286	0.444444444444444	1	0.25	0.75	0	clus99_B2_k15_w10_NoFilt	COI	2	0.401889409008885	0.573353941368335	-0.0999443619159907	-0.171292613801921	0
clus99_B2_k15_w10_COIM4_NoFilt	M4	4	2	2	18	0	1	0.5	0.666666666666667	1	0.1	0.9	0	clus99_B2_k15_w10_NoFilt	COI	2	0.227927803204769	0.371239746522394	0.0942806678724224	0.0661751965604851	0
clus99_B2_k15_w10_COIM5_NoFilt	M5	3	2	1	19	0	1	0.666666666666667	0.8	1	0.05	0.95	0	clus99_B2_k15_w10_NoFilt	COI	2	0.00320092789930198	0.00638142930350894	-0.00473810510254369	-0.0206132401038767	0
clus99_B2_k15_w10_COIMeq_Filt	Meq	4	4	0	11	7	0.363636363636364	1	0.533333333333333	0.363636363636364	0	1	0.875	clus99_B2_k15_w10_Filt	COI	5	0.726528647087145	0.841606246514222	0.267271404121651	1.26439465353605	0
clus99_B2_k15_w10_COIMeq_NoFilt	Meq	12	9	3	8	2	0.818181818181818	0.75	0.782608695652174	0.818181818181818	0.272727272727273	0.727272727272727	0.727272727272727	clus99_B2_k15_w10_NoFilt	COI	5	0.81315462229443	0.896950113681353	0.667572096081282	1.87771310157134	0
clus99_B2_k15_w10_COIMS10_Filt	MS10	5	4	1	10	7	0.363636363636364	0.8	0.5	0.363636363636364	0.0909090909090909	0.909090909090909	0.897435897435897	clus99_B2_k15_w10_Filt	COI	5	0.794573299006852	0.885528943784667	0.144769963613436	0.763153138588779	0
clus99_B2_k15_w10_COIMS10_NoFilt	MS10	11	9	2	9	2	0.818181818181818	0.818181818181818	0.818181818181818	0.818181818181818	0.181818181818182	0.818181818181818	0.709677419354839	clus99_B2_k15_w10_NoFilt	COI	5	0.776394405197372	0.874123902806492	0.546161968657723	1.37466011917898	0
clus99_B2_k15_w8_COICP12_Filt	CP12	1	0	1	19	2	0	0	NA	0	0.05	0.95	1	clus99_B2_k15_w8_Filt	COI	2	1	1	0.5	0.693147180559945	0
clus99_B2_k15_w8_COICP12_NoFilt	CP12	4	2	2	18	0	1	0.5	0.666666666666667	1	0.1	0.9	0	clus99_B2_k15_w8_NoFilt	COI	2	0.409030737387515	0.580584548703173	0.162611000510958	0.058261116564239	0
clus99_B2_k15_w8_COIM1_Filt	M1	2	2	0	17	3	0.4	1	0.571428571428572	0.4	0	1	0.75	clus99_B2_k15_w8_Filt	COI	11	0.742703760960809	0.852358017006095	0.340475786911161	0.758751192356244	0
clus99_B2_k15_w8_COIM1_NoFilt	M1	10	5	5	12	0	1	0.5	0.666666666666667	1	0.294117647058824	0.705882352941177	0	clus99_B2_k15_w8_NoFilt	COI	11	0.767463198458689	0.868434713806718	0.411561376272542	0.768429961382023	0
clus99_B2_k15_w8_COIM11_Filt	M11	2	2	0	17	3	0.4	1	0.571428571428572	0.4	0	1	0.75	clus99_B2_k15_w8_Filt	COI	11	0.821773775705276	0.902168849573144	0.466588221505981	0.933464366043439	0
clus99_B2_k15_w8_COIM11_NoFilt	M11	5	5	0	17	0	1	1	1	1	0	1	0	clus99_B2_k15_w8_NoFilt	COI	11	0.753176684334667	0.859213667469572	0.420914877380555	0.800080594931766	0
clus99_B2_k15_w8_COIM2_Filt	M2	3	2	1	16	3	0.4	0.666666666666667	0.5	0.4	0.0588235294117647	0.941176470588235	0.818181818181818	clus99_B2_k15_w8_Filt	COI	11	0.666666666666667	0.8	0.483922254311749	1.06365528762714	0
clus99_B2_k15_w8_COIM2_NoFilt	M2	10	5	5	12	0	1	0.5	0.666666666666667	1	0.294117647058824	0.705882352941177	0	clus99_B2_k15_w8_NoFilt	COI	11	0.608845516123965	0.756872564857311	0.396806124934843	0.821510767735958	0
clus99_B2_k15_w8_COIM21_NoFilt	M21	5	5	0	17	0	1	1	1	1	0	1	0	clus99_B2_k15_w8_NoFilt	COI	11	0.656457661582802	0.792604214170539	0.471112308360151	0.935521733319207	0
clus99_B2_k15_w8_COIM3_Filt	M3	1	0	1	19	2	0	0	NA	0	0.05	0.95	1	clus99_B2_k15_w8_Filt	COI	2	1	1	0.375	0.562335144618808	0
clus99_B2_k15_w8_COIM3_NoFilt	M3	4	2	2	18	0	1	0.5	0.666666666666667	1	0.1	0.9	0	clus99_B2_k15_w8_NoFilt	COI	2	0.397376403565363	0.568746405838068	-0.100241102029435	-0.166088593354762	0
clus99_B2_k15_w8_COIM4_NoFilt	M4	5	2	3	17	0	1	0.4	0.571428571428572	1	0.15	0.85	0	clus99_B2_k15_w8_NoFilt	COI	2	0.217893918004105	0.357820849226657	0.0924842667599658	0.0846969052333524	0
clus99_B2_k15_w8_COIM5_NoFilt	M5	4	2	2	18	0	1	0.5	0.666666666666667	1	0.1	0.9	0	clus99_B2_k15_w8_NoFilt	COI	2	0.00887757389091327	0.0175989121389136	-0.0129492057863415	-0.0513262349988419	0
clus99_B2_k15_w8_COIMeq_Filt	Meq	4	4	0	11	7	0.363636363636364	1	0.533333333333333	0.363636363636364	0	1	0.875	clus99_B2_k15_w8_Filt	COI	5	0.72201757870056	0.838571670383756	0.295371232074043	1.29537873932788	0
clus99_B2_k15_w8_COIMeq_NoFilt	Meq	11	9	2	9	2	0.818181818181818	0.818181818181818	0.818181818181818	0.818181818181818	0.181818181818182	0.818181818181818	0.709677419354839	clus99_B2_k15_w8_NoFilt	COI	5	0.813355097847736	0.897072061410481	0.667110193013579	1.87899941040268	0
clus99_B2_k15_w8_COIMS10_Filt	MS10	5	4	1	10	7	0.363636363636364	0.8	0.5	0.363636363636364	0.0909090909090909	0.909090909090909	0.897435897435897	clus99_B2_k15_w8_Filt	COI	5	0.795450082612396	0.886073180553156	0.192937659091877	0.856229806831055	0
clus99_B2_k15_w8_COIMS10_NoFilt	MS10	11	9	2	9	2	0.818181818181818	0.818181818181818	0.818181818181818	0.818181818181818	0.181818181818182	0.818181818181818	0.709677419354839	clus99_B2_k15_w8_NoFilt	COI	5	0.775881044068943	0.873798441241566	0.546689085701586	1.37740083630884	0
clus99_B4_k10_w10_COICP12_NoFilt	CP12	3	2	1	19	0	1	0.666666666666667	0.8	1	0.05	0.95	0	clus99_B4_k10_w10_NoFilt	COI	2	0.414286852368428	0.585859723824265	0.203243679377311	0.119267338639494	0
clus99_B4_k10_w10_COIM1_Filt	M1	2	2	0	17	3	0.4	1	0.571428571428572	0.4	0	1	0.75	clus99_B4_k10_w10_Filt	COI	11	0.718523878437048	0.83621052631579	0.111015904535304	0.500884807181718	0
clus99_B4_k10_w10_COIM1_NoFilt	M1	10	5	5	12	0	1	0.5	0.666666666666667	1	0.294117647058824	0.705882352941177	0	clus99_B4_k10_w10_NoFilt	COI	11	0.766705845929648	0.86794963371642	0.408923171096239	0.762676437008888	0
clus99_B4_k10_w10_COIM11_Filt	M11	3	2	1	16	3	0.4	0.666666666666667	0.5	0.4	0.0588235294117647	0.941176470588235	0.818181818181818	clus99_B4_k10_w10_Filt	COI	11	0.718523878437048	0.83621052631579	0.214021727933295	0.502088190658265	0
clus99_B4_k10_w10_COIM11_NoFilt	M11	8	5	3	14	0	1	0.625	0.769230769230769	1	0.176470588235294	0.823529411764706	0	clus99_B4_k10_w10_NoFilt	COI	11	0.757353440499589	0.861925009557878	0.423891731910893	0.804637990890378	0
clus99_B4_k10_w10_COIM2_Filt	M2	2	2	0	17	3	0.4	1	0.571428571428572	0.4	0	1	0.75	clus99_B4_k10_w10_Filt	COI	11	0.666666666666667	0.8	0.295355902777778	0.885245826590503	0
clus99_B4_k10_w10_COIM2_NoFilt	M2	11	5	6	11	0	1	0.454545454545455	0.625	1	0.352941176470588	0.647058823529412	0	clus99_B4_k10_w10_NoFilt	COI	11	0.609490916217398	0.757371054506868	0.397526498884747	0.822231965063964	4.22159119585266e-06
clus99_B4_k10_w10_COIM21_Filt	M21	2	2	0	17	3	0.4	1	0.571428571428572	0.4	0	1	0.75	clus99_B4_k10_w10_Filt	COI	11	0.666666666666667	0.8	0.405127538742427	1.00095933907268	0
clus99_B4_k10_w10_COIM21_NoFilt	M21	6	5	1	16	0	1	0.833333333333333	0.909090909090909	1	0.0588235294117647	0.941176470588235	0	clus99_B4_k10_w10_NoFilt	COI	11	0.6512913994743	0.78882673243698	0.464158235782139	0.932830929386195	0
clus99_B4_k10_w10_COIM3_Filt	M3	1	0	1	19	2	0	0	NA	0	0.05	0.95	1	clus99_B4_k10_w10_Filt	COI	2	1	1	0.375	0.562335144618808	0
clus99_B4_k10_w10_COIM3_NoFilt	M3	4	2	2	18	0	1	0.5	0.666666666666667	1	0.1	0.9	0	clus99_B4_k10_w10_NoFilt	COI	2	0.392510416339974	0.563745034484747	-0.104571578095279	-0.17197467589673	0
clus99_B4_k10_w10_COIM4_NoFilt	M4	3	2	1	19	0	1	0.666666666666667	0.8	1	0.05	0.95	0	clus99_B4_k10_w10_NoFilt	COI	2	0.225587692433372	0.368129826737202	0.0982851933235321	0.0893538256254873	0
clus99_B4_k10_w10_COIM5_NoFilt	M5	3	2	1	19	0	1	0.666666666666667	0.8	1	0.05	0.95	0	clus99_B4_k10_w10_NoFilt	COI	2	0.0408345047577855	0.0784649328421105	-0.0121758376564199	-0.101113745669034	0
clus99_B4_k10_w10_COIMeq_Filt	Meq	4	4	0	11	7	0.363636363636364	1	0.533333333333333	0.363636363636364	0	1	0.875	clus99_B4_k10_w10_Filt	COI	5	0.666666666666667	0.8	0.179184943220813	1.0368257940315	0
clus99_B4_k10_w10_COIMeq_NoFilt	Meq	10	8	2	9	3	0.727272727272727	0.8	0.761904761904762	0.727272727272727	0.181818181818182	0.818181818181818	0.789473684210526	clus99_B4_k10_w10_NoFilt	COI	5	0.812686175258737	0.896665055817217	0.666525438851299	1.87924291132026	0
clus99_B4_k10_w10_COIMS10_Filt	MS10	4	4	0	11	7	0.363636363636364	1	0.533333333333333	0.363636363636364	0	1	0.875	clus99_B4_k10_w10_Filt	COI	5	0.373792873792874	0.544176463458975	0.0823026655201939	0.60293941116715	0
clus99_B4_k10_w10_COIMS10_NoFilt	MS10	12	9	3	8	2	0.818181818181818	0.75	0.782608695652174	0.818181818181818	0.272727272727273	0.727272727272727	0.727272727272727	clus99_B4_k10_w10_NoFilt	COI	5	0.769790298091291	0.869922610516631	0.543437795736753	1.37155925635388	0
clus99_B4_k10_w8_COICP12_NoFilt	CP12	3	2	1	19	0	1	0.666666666666667	0.8	1	0.05	0.95	0	clus99_B4_k10_w8_NoFilt	COI	2	0.416987078695688	0.588554525253	0.165792452711017	0.0643857478514017	0
clus99_B4_k10_w8_COIM1_Filt	M1	2	2	0	17	3	0.4	1	0.571428571428572	0.4	0	1	0.75	clus99_B4_k10_w8_Filt	COI	11	0.718523878437048	0.83621052631579	0.158569373811064	0.550220399345606	0
clus99_B4_k10_w8_COIM1_NoFilt	M1	10	5	5	12	0	1	0.5	0.666666666666667	1	0.294117647058824	0.705882352941177	0	clus99_B4_k10_w8_NoFilt	COI	11	0.767186367487876	0.868257453319382	0.409780943667142	0.764630876651345	0
clus99_B4_k10_w8_COIM11_Filt	M11	3	2	1	16	3	0.4	0.666666666666667	0.5	0.4	0.0588235294117647	0.941176470588235	0.818181818181818	clus99_B4_k10_w8_Filt	COI	11	0.778895048665243	0.87570657892344	0.288943525117255	0.600004840916937	0
clus99_B4_k10_w8_COIM11_NoFilt	M11	8	5	3	14	0	1	0.625	0.769230769230769	1	0.176470588235294	0.823529411764706	0	clus99_B4_k10_w8_NoFilt	COI	11	0.757678077611227	0.862135208104717	0.424881435181564	0.806381838532404	0
clus99_B4_k10_w8_COIM2_Filt	M2	2	2	0	17	3	0.4	1	0.571428571428572	0.4	0	1	0.75	clus99_B4_k10_w8_Filt	COI	11	0.666666666666667	0.8	0.284698193002691	0.874499696798643	0
clus99_B4_k10_w8_COIM2_NoFilt	M2	11	5	6	11	0	1	0.454545454545455	0.625	1	0.352941176470588	0.647058823529412	0	clus99_B4_k10_w8_NoFilt	COI	11	0.60982502797336	0.757628956410351	0.398143171247252	0.82445564704454	4.22314718950658e-06
clus99_B4_k10_w8_COIM21_Filt	M21	2	2	0	17	3	0.4	1	0.571428571428572	0.4	0	1	0.75	clus99_B4_k10_w8_Filt	COI	11	0.666666666666667	0.8	0.447916666666667	1.048970335624	0
clus99_B4_k10_w8_COIM21_NoFilt	M21	5	5	0	17	0	1	1	1	1	0	1	0	clus99_B4_k10_w8_NoFilt	COI	11	0.651945613919767	0.789306389297912	0.4646230220915	0.92754215169728	0
clus99_B4_k10_w8_COIM3_NoFilt	M3	2	2	0	20	0	1	1	1	1	0	1	0	clus99_B4_k10_w8_NoFilt	COI	2	0.250085866391894	0.400109901432153	-0.124999985253926	-0.130812021195062	0
clus99_B4_k10_w8_COIM4_NoFilt	M4	2	2	0	20	0	1	1	1	1	0	1	0	clus99_B4_k10_w8_NoFilt	COI	2	0.250811737081303	0.401038349170848	0.125813054915482	0.131705578656302	0
clus99_B4_k10_w8_COIM5_NoFilt	M5	3	2	1	19	0	1	0.666666666666667	0.8	1	0.05	0.95	0	clus99_B4_k10_w8_NoFilt	COI	2	0.0645123601884578	0.121205469473434	-0.000580927659941444	-0.0994175575040793	0
clus99_B4_k10_w8_COIMeq_Filt	Meq	4	4	0	11	7	0.363636363636364	1	0.533333333333333	0.363636363636364	0	1	0.875	clus99_B4_k10_w8_Filt	COI	5	0.684675267025806	0.812827588113832	0.239900153075097	1.17506732613309	0
clus99_B4_k10_w8_COIMeq_NoFilt	Meq	11	9	2	9	2	0.818181818181818	0.818181818181818	0.818181818181818	0.818181818181818	0.181818181818182	0.818181818181818	0.709677419354839	clus99_B4_k10_w8_NoFilt	COI	5	0.81218562893086	0.896360302128681	0.662285675247323	1.87097671503162	0
clus99_B4_k10_w8_COIMS10_Filt	MS10	5	5	0	11	6	0.454545454545455	1	0.625	0.454545454545455	0	1	0.857142857142857	clus99_B4_k10_w8_Filt	COI	5	0.723373069003489	0.839485172437756	0.0581596644968223	0.546164753303975	0
clus99_B4_k10_w8_COIMS10_NoFilt	MS10	12	9	3	8	2	0.818181818181818	0.75	0.782608695652174	0.818181818181818	0.272727272727273	0.727272727272727	0.727272727272727	clus99_B4_k10_w8_NoFilt	COI	5	0.769707767827542	0.869869909394612	0.541898462897327	1.36592601452398	0
clus99_B4_k13_w10_COICP12_NoFilt	CP12	3	2	1	19	0	1	0.666666666666667	0.8	1	0.05	0.95	0	clus99_B4_k13_w10_NoFilt	COI	2	0.410875105786587	0.582440081480518	0.196540963599278	0.109066243314566	0
clus99_B4_k13_w10_COIM1_Filt	M1	2	2	0	17	3	0.4	1	0.571428571428572	0.4	0	1	0.75	clus99_B4_k13_w10_Filt	COI	11	0.718523878437048	0.83621052631579	0.136202115513725	0.526800149895511	0
clus99_B4_k13_w10_COIM1_NoFilt	M1	9	5	4	13	0	1	0.555555555555556	0.714285714285714	1	0.235294117647059	0.764705882352941	0	clus99_B4_k13_w10_NoFilt	COI	11	0.766962323457718	0.868113952715043	0.412734822517547	0.769714716851767	0
clus99_B4_k13_w10_COIM11_Filt	M11	3	2	1	16	3	0.4	0.666666666666667	0.5	0.4	0.0588235294117647	0.941176470588235	0.818181818181818	clus99_B4_k13_w10_Filt	COI	11	0.841218872669753	0.913763035081204	0.37065015616979	0.729497421248126	0
clus99_B4_k13_w10_COIM11_NoFilt	M11	8	5	3	14	0	1	0.625	0.769230769230769	1	0.176470588235294	0.823529411764706	0	clus99_B4_k13_w10_NoFilt	COI	11	0.756810497138521	0.86157328678444	0.422499474959111	0.802451468709106	0
clus99_B4_k13_w10_COIM2_Filt	M2	3	1	2	15	4	0.2	0.333333333333333	0.25	0.2	0.117647058823529	0.882352941176471	0.923076923076923	clus99_B4_k13_w10_Filt	COI	11	0.833333333333333	0.909090909090909	0.186803298583361	0.56980558542094	0
clus99_B4_k13_w10_COIM2_NoFilt	M2	10	5	5	12	0	1	0.5	0.666666666666667	1	0.294117647058824	0.705882352941177	0	clus99_B4_k13_w10_NoFilt	COI	11	0.610127223714535	0.757862130058248	0.398168837058195	0.825310370206399	4.22243723740931e-06
clus99_B4_k13_w10_COIM21_Filt	M21	2	2	0	17	3	0.4	1	0.571428571428572	0.4	0	1	0.75	clus99_B4_k13_w10_Filt	COI	11	0.741449796600124	0.8515316353623	0.610895872956565	1.2538362936351	0
clus99_B4_k13_w10_COIM21_NoFilt	M21	6	5	1	16	0	1	0.833333333333333	0.909090909090909	1	0.0588235294117647	0.941176470588235	0	clus99_B4_k13_w10_NoFilt	COI	11	0.651244780957732	0.788792538172331	0.46411146063111	0.933091164674032	0
clus99_B4_k13_w10_COIM3_NoFilt	M3	4	2	2	18	0	1	0.5	0.666666666666667	1	0.1	0.9	0	clus99_B4_k13_w10_NoFilt	COI	2	0.38389806336316	0.554806851062726	-0.100414034890019	-0.14633444827966	0
clus99_B4_k13_w10_COIM4_NoFilt	M4	4	2	2	18	0	1	0.5	0.666666666666667	1	0.1	0.9	0	clus99_B4_k13_w10_NoFilt	COI	2	0.219600465379711	0.360118697251138	0.0940262013097877	0.0875291307801844	0
clus99_B4_k13_w10_COIM5_NoFilt	M5	3	2	1	19	0	1	0.666666666666667	0.8	1	0.05	0.95	0	clus99_B4_k13_w10_NoFilt	COI	2	0.00916591147679249	0.0181653212272683	-0.0121373346255675	-0.0391369620668264	0
clus99_B4_k13_w10_COIMeq_Filt	Meq	4	4	0	11	7	0.363636363636364	1	0.533333333333333	0.363636363636364	0	1	0.875	clus99_B4_k13_w10_Filt	COI	5	0.68269795383712	0.811432559575339	0.217445188780381	1.13320774497472	0
clus99_B4_k13_w10_COIMeq_NoFilt	Meq	9	8	1	10	3	0.727272727272727	0.888888888888889	0.8	0.727272727272727	0.0909090909090909	0.909090909090909	0.771428571428571	clus99_B4_k13_w10_NoFilt	COI	5	0.812257879244741	0.896404301559169	0.663611489691886	1.86690220433256	0
clus99_B4_k13_w10_COIMS10_Filt	MS10	4	4	0	11	7	0.363636363636364	1	0.533333333333333	0.363636363636364	0	1	0.875	clus99_B4_k13_w10_Filt	COI	5	0.730379654828912	0.844184283825421	0.0637455195801857	0.594687497647271	0
clus99_B4_k13_w10_COIMS10_NoFilt	MS10	10	8	2	9	3	0.727272727272727	0.8	0.761904761904762	0.727272727272727	0.181818181818182	0.818181818181818	0.789473684210526	clus99_B4_k13_w10_NoFilt	COI	5	0.76995314938871	0.870026587601632	0.532419014968921	1.33863211842353	0
clus99_B4_k13_w8_COICP12_NoFilt	CP12	3	2	1	19	0	1	0.666666666666667	0.8	1	0.05	0.95	0	clus99_B4_k13_w8_NoFilt	COI	2	0.410947094440609	0.582512407530822	0.196749166650411	0.109383102484394	0
clus99_B4_k13_w8_COIM1_Filt	M1	2	2	0	17	3	0.4	1	0.571428571428572	0.4	0	1	0.75	clus99_B4_k13_w8_Filt	COI	11	0.718523878437048	0.83621052631579	0.0824424400753139	0.472032417190041	0
clus99_B4_k13_w8_COIM1_NoFilt	M1	10	5	5	12	0	1	0.5	0.666666666666667	1	0.294117647058824	0.705882352941177	0	clus99_B4_k13_w8_NoFilt	COI	11	0.766711147614277	0.867953030861468	0.413702911440438	0.7705968369976	0
clus99_B4_k13_w8_COIM11_Filt	M11	3	2	1	16	3	0.4	0.666666666666667	0.5	0.4	0.0588235294117647	0.941176470588235	0.818181818181818	clus99_B4_k13_w8_Filt	COI	11	0.861903898628775	0.925830704005224	0.403667032410043	0.794808562909688	0
clus99_B4_k13_w8_COIM11_NoFilt	M11	7	5	2	15	0	1	0.714285714285714	0.833333333333333	1	0.117647058823529	0.882352941176471	0	clus99_B4_k13_w8_NoFilt	COI	11	0.757023468746986	0.861711277296545	0.423091387470525	0.803614853264078	0
clus99_B4_k13_w8_COIM2_Filt	M2	3	2	1	16	3	0.4	0.666666666666667	0.5	0.4	0.0588235294117647	0.941176470588235	0.818181818181818	clus99_B4_k13_w8_Filt	COI	11	0.666666666666667	0.8	0.199724517906336	0.586106708426129	0
clus99_B4_k13_w8_COIM2_NoFilt	M2	10	5	5	12	0	1	0.5	0.666666666666667	1	0.294117647058824	0.705882352941177	0	clus99_B4_k13_w8_NoFilt	COI	11	0.609666300397039	0.757506447450206	0.397702375656982	0.824039201950537	4.22176509887902e-06
clus99_B4_k13_w8_COIM21_Filt	M21	2	2	0	17	3	0.4	1	0.571428571428572	0.4	0	1	0.75	clus99_B4_k13_w8_Filt	COI	11	0.766369047619048	0.867733782645324	0.652817637471655	1.31499565931663	0
clus99_B4_k13_w8_COIM21_NoFilt	M21	6	5	1	16	0	1	0.833333333333333	0.909090909090909	1	0.0588235294117647	0.941176470588235	0	clus99_B4_k13_w8_NoFilt	COI	11	0.650901455178855	0.788540652304819	0.463545385146996	0.931804854218177	0
clus99_B4_k13_w8_COIM3_NoFilt	M3	7	2	5	15	0	1	0.285714285714286	0.444444444444444	1	0.25	0.75	0	clus99_B4_k13_w8_NoFilt	COI	2	0.389885269943922	0.56103230730642	-0.103076837529354	-0.168081358860708	0
clus99_B4_k13_w8_COIM4_NoFilt	M4	4	2	2	18	0	1	0.5	0.666666666666667	1	0.1	0.9	0	clus99_B4_k13_w8_NoFilt	COI	2	0.219467089826459	0.359939340155036	0.093911763653888	0.0874135824170268	0
clus99_B4_k13_w8_COIM5_NoFilt	M5	3	2	1	19	0	1	0.666666666666667	0.8	1	0.05	0.95	0	clus99_B4_k13_w8_NoFilt	COI	2	0.0100665882701786	0.019932524027784	-0.0130236118528855	-0.0401705440224502	0
clus99_B4_k13_w8_COIMeq_Filt	Meq	4	4	0	11	7	0.363636363636364	1	0.533333333333333	0.363636363636364	0	1	0.875	clus99_B4_k13_w8_Filt	COI	5	0.718839994617144	0.83642456176063	0.324038428290191	1.34800433270435	0
clus99_B4_k13_w8_COIMeq_NoFilt	Meq	9	8	1	10	3	0.727272727272727	0.888888888888889	0.8	0.727272727272727	0.0909090909090909	0.909090909090909	0.771428571428571	clus99_B4_k13_w8_NoFilt	COI	5	0.812503274246363	0.896553717492401	0.663869078393526	1.86893410534239	0
clus99_B4_k13_w8_COIMS10_Filt	MS10	4	4	0	11	7	0.363636363636364	1	0.533333333333333	0.363636363636364	0	1	0.875	clus99_B4_k13_w8_Filt	COI	5	0.718274486626997	0.836041612928773	0.135719706353931	0.711981093465966	0
clus99_B4_k13_w8_COIMS10_NoFilt	MS10	10	8	2	9	3	0.727272727272727	0.8	0.761904761904762	0.727272727272727	0.181818181818182	0.818181818181818	0.789473684210526	clus99_B4_k13_w8_NoFilt	COI	5	0.77035179332216	0.870281032535972	0.535637728639982	1.34922352747978	0
clus99_B4_k15_w10_COICP12_NoFilt	CP12	3	2	1	19	0	1	0.666666666666667	0.8	1	0.05	0.95	0	clus99_B4_k15_w10_NoFilt	COI	2	0.420742460060243	0.592285332335887	0.214571302545004	0.136696918709003	0
clus99_B4_k15_w10_COIM1_Filt	M1	3	2	1	16	3	0.4	0.666666666666667	0.5	0.4	0.0588235294117647	0.941176470588235	0.818181818181818	clus99_B4_k15_w10_Filt	COI	11	0.718523878437048	0.83621052631579	0.263806256753372	0.613881681899316	0
clus99_B4_k15_w10_COIM1_NoFilt	M1	10	5	5	12	0	1	0.5	0.666666666666667	1	0.294117647058824	0.705882352941177	0	clus99_B4_k15_w10_NoFilt	COI	11	0.766618277408079	0.867893519739686	0.407997290157945	0.761086214208043	0
clus99_B4_k15_w10_COIM11_Filt	M11	3	2	1	16	3	0.4	0.666666666666667	0.5	0.4	0.0588235294117647	0.941176470588235	0.818181818181818	clus99_B4_k15_w10_Filt	COI	11	0.798153664365866	0.887748005282231	0.340178532538967	0.680194507955627	0
clus99_B4_k15_w10_COIM11_NoFilt	M11	7	5	2	15	0	1	0.714285714285714	0.833333333333333	1	0.117647058823529	0.882352941176471	0	clus99_B4_k15_w10_NoFilt	COI	11	0.756587545414946	0.861428794015755	0.422913419557153	0.802898098848183	0
clus99_B4_k15_w10_COIM2_Filt	M2	5	2	3	14	3	0.4	0.4	0.4	0.4	0.176470588235294	0.823529411764706	0.882352941176471	clus99_B4_k15_w10_Filt	COI	11	0.727690333149522	0.842385141812962	0.260279119182617	0.529697938994268	0
clus99_B4_k15_w10_COIM2_NoFilt	M2	10	5	5	12	0	1	0.5	0.666666666666667	1	0.294117647058824	0.705882352941177	0	clus99_B4_k15_w10_NoFilt	COI	11	0.609839246940663	0.757639929700559	0.398127576084304	0.826003268400761	0
clus99_B4_k15_w10_COIM21_Filt	M21	2	2	0	17	3	0.4	1	0.571428571428572	0.4	0	1	0.75	clus99_B4_k15_w10_Filt	COI	11	0.695280870281065	0.820254486993406	0.539789816782837	1.15929808109576	0
clus99_B4_k15_w10_COIM21_NoFilt	M21	6	5	1	16	0	1	0.833333333333333	0.909090909090909	1	0.0588235294117647	0.941176470588235	0	clus99_B4_k15_w10_NoFilt	COI	11	0.650621415409591	0.788335119532111	0.463053400706843	0.930674618296422	0
clus99_B4_k15_w10_COIM3_Filt	M3	1	0	1	19	2	0	0	NA	0	0.05	0.95	1	clus99_B4_k15_w10_Filt	COI	2	1	1	0.375	0.562335144618808	0
clus99_B4_k15_w10_COIM3_NoFilt	M3	7	2	5	15	0	1	0.285714285714286	0.444444444444444	1	0.25	0.75	0	clus99_B4_k15_w10_NoFilt	COI	2	0.401806763401189	0.573269831322956	-0.0975702315296204	-0.165775796189522	0
clus99_B4_k15_w10_COIM4_NoFilt	M4	5	2	3	17	0	1	0.4	0.571428571428572	1	0.15	0.85	0	clus99_B4_k15_w10_NoFilt	COI	2	0.219195755668568	0.359574341773143	0.089441811055896	0.0674240963430437	0
clus99_B4_k15_w10_COIM5_NoFilt	M5	3	2	1	19	0	1	0.666666666666667	0.8	1	0.05	0.95	0	clus99_B4_k15_w10_NoFilt	COI	2	0.00330980017505934	0.00659776307274552	-0.00488495336576056	-0.0207433051651212	0
clus99_B4_k15_w10_COIMeq_Filt	Meq	5	4	1	10	7	0.363636363636364	0.8	0.5	0.363636363636364	0.0909090909090909	0.909090909090909	0.897435897435897	clus99_B4_k15_w10_Filt	COI	5	0.710233389743748	0.83056896678899	0.217579546961368	1.10662212964533	0
clus99_B4_k15_w10_COIMeq_NoFilt	Meq	12	9	3	8	2	0.818181818181818	0.75	0.782608695652174	0.818181818181818	0.272727272727273	0.727272727272727	0.727272727272727	clus99_B4_k15_w10_NoFilt	COI	5	0.81315985759053	0.89695329861441	0.666999354602923	1.87657763530666	0
clus99_B4_k15_w10_COIMS10_Filt	MS10	5	4	1	10	7	0.363636363636364	0.8	0.5	0.363636363636364	0.0909090909090909	0.909090909090909	0.897435897435897	clus99_B4_k15_w10_Filt	COI	5	0.795880231475473	0.886339988075472	0.0867238132272644	0.6313863750035	0
clus99_B4_k15_w10_COIMS10_NoFilt	MS10	11	9	2	9	2	0.818181818181818	0.818181818181818	0.818181818181818	0.818181818181818	0.181818181818182	0.818181818181818	0.709677419354839	clus99_B4_k15_w10_NoFilt	COI	5	0.775587163887268	0.873612041877219	0.544904534444784	1.37252451828226	0
clus99_B4_k15_w8_COICP12_NoFilt	CP12	3	2	1	19	0	1	0.666666666666667	0.8	1	0.05	0.95	0	clus99_B4_k15_w8_NoFilt	COI	2	0.417304427816818	0.588870562493936	0.210020920150156	0.129653681673291	0
clus99_B4_k15_w8_COIM1_Filt	M1	3	2	1	16	3	0.4	0.666666666666667	0.5	0.4	0.0588235294117647	0.941176470588235	0.818181818181818	clus99_B4_k15_w8_Filt	COI	11	0.718523878437048	0.83621052631579	0.241731513156221	0.594441360710514	0
clus99_B4_k15_w8_COIM1_NoFilt	M1	10	5	5	12	0	1	0.5	0.666666666666667	1	0.294117647058824	0.705882352941177	0	clus99_B4_k15_w8_NoFilt	COI	11	0.766702486063097	0.867947480813943	0.409172655037335	0.762957081938842	0
clus99_B4_k15_w8_COIM11_Filt	M11	3	2	1	16	3	0.4	0.666666666666667	0.5	0.4	0.0588235294117647	0.941176470588235	0.818181818181818	clus99_B4_k15_w8_Filt	COI	11	0.819082947102752	0.900544912926926	0.394365734677767	0.768532406630716	0
clus99_B4_k15_w8_COIM11_NoFilt	M11	8	5	3	14	0	1	0.625	0.769230769230769	1	0.176470588235294	0.823529411764706	0	clus99_B4_k15_w8_NoFilt	COI	11	0.756830968109483	0.861586551976489	0.423387663772409	0.803771067684934	0
clus99_B4_k15_w8_COIM2_Filt	M2	3	2	1	16	3	0.4	0.666666666666667	0.5	0.4	0.0588235294117647	0.941176470588235	0.818181818181818	clus99_B4_k15_w8_Filt	COI	11	0.678244304109445	0.80827839242315	0.50460911854574	1.09058843153968	0
clus99_B4_k15_w8_COIM2_NoFilt	M2	10	5	5	12	0	1	0.5	0.666666666666667	1	0.294117647058824	0.705882352941177	0	clus99_B4_k15_w8_NoFilt	COI	11	0.609774178601224	0.75758971252859	0.397491544597399	0.824012780839468	0
clus99_B4_k15_w8_COIM21_Filt	M21	2	2	0	17	3	0.4	1	0.571428571428572	0.4	0	1	0.75	clus99_B4_k15_w8_Filt	COI	11	0.745987134032823	0.85451618685158	0.618344096241246	1.26435589398833	0
clus99_B4_k15_w8_COIM21_NoFilt	M21	6	5	1	16	0	1	0.833333333333333	0.909090909090909	1	0.0588235294117647	0.941176470588235	0	clus99_B4_k15_w8_NoFilt	COI	11	0.650115724076915	0.787963795012733	0.462420982626788	0.930445488128914	0
clus99_B4_k15_w8_COIM3_Filt	M3	1	0	1	19	2	0	0	NA	0	0.05	0.95	1	clus99_B4_k15_w8_Filt	COI	2	1	1	0.375	0.562335144618808	0
clus99_B4_k15_w8_COIM3_NoFilt	M3	6	2	4	16	0	1	0.333333333333333	0.5	1	0.2	0.8	0	clus99_B4_k15_w8_NoFilt	COI	2	0.395006127988204	0.566314541654177	-0.0992569196366957	-0.15850250677326	0
clus99_B4_k15_w8_COIM4_NoFilt	M4	5	2	3	17	0	1	0.4	0.571428571428572	1	0.15	0.85	0	clus99_B4_k15_w8_NoFilt	COI	2	0.216985135086672	0.356594552933826	0.0875273301102895	0.0653442969776269	0
clus99_B4_k15_w8_COIM5_NoFilt	M5	4	2	2	18	0	1	0.5	0.666666666666667	1	0.1	0.9	0	clus99_B4_k15_w8_NoFilt	COI	2	0.00466912194406808	0.00929484512280654	-0.00627461534403717	-0.0229839913287271	0
clus99_B4_k15_w8_COIMeq_Filt	Meq	4	4	0	11	7	0.363636363636364	1	0.533333333333333	0.363636363636364	0	1	0.875	clus99_B4_k15_w8_Filt	COI	5	0.703616155091599	0.826026629283481	0.281996123179965	1.24903558286101	0
clus99_B4_k15_w8_COIMeq_NoFilt	Meq	10	9	1	10	2	0.818181818181818	0.9	0.857142857142857	0.818181818181818	0.0909090909090909	0.909090909090909	0.689655172413793	clus99_B4_k15_w8_NoFilt	COI	5	0.81322478228474	0.896992794528258	0.665855703751604	1.87689870999863	0
clus99_B4_k15_w8_COIMS10_Filt	MS10	5	4	1	10	7	0.363636363636364	0.8	0.5	0.363636363636364	0.0909090909090909	0.909090909090909	0.897435897435897	clus99_B4_k15_w8_Filt	COI	5	0.796273376551836	0.886583731570279	0.202497953886745	0.864212621271368	0
clus99_B4_k15_w8_COIMS10_NoFilt	MS10	11	9	2	9	2	0.818181818181818	0.818181818181818	0.818181818181818	0.818181818181818	0.181818181818182	0.818181818181818	0.709677419354839	clus99_B4_k15_w8_NoFilt	COI	5	0.774742239833743	0.873075788071986	0.544382071160978	1.37283584190241	0
mxee11_trunc200_BS-1_ITSCPITS	CP	4	2	2	18	0	1	0.5	0.666666666666667	1	0.1	0.9	0	mxee11_trunc200_BS-1	ITS	2	0.437492261804266	0.608688162613339	-0.157530096477876	-0.424886625453853	0.437492261804266
mxee11_trunc200_BS-1_ITSM1	M1	7	5	2	15	0	1	0.714285714285714	0.833333333333333	1	0.117647058823529	0.882352941176471	0	mxee11_trunc200_BS-1	ITS	11	0.436457621681714	0.607686039732571	-0.105932358975225	-0.203239873221263	0.423011844331641
mxee11_trunc200_BS-1_ITSM11	M11	6	5	1	16	0	1	0.833333333333333	0.909090909090909	1	0.0588235294117647	0.941176470588235	0	mxee11_trunc200_BS-1	ITS	11	0.436912050009608	0.608126363762746	-0.108800722154932	-0.198317172592527	0.413353338334584
mxee11_trunc200_BS-1_ITSM2	M2	6	5	1	16	0	1	0.833333333333333	0.909090909090909	1	0.0588235294117647	0.941176470588235	0	mxee11_trunc200_BS-1	ITS	11	0.340160642570281	0.507641594246329	0.00990500153223339	-0.0245492924953474	0.319678714859438
mxee11_trunc200_BS-1_ITSM21	M21	7	5	2	15	0	1	0.714285714285714	0.833333333333333	1	0.117647058823529	0.882352941176471	0	mxee11_trunc200_BS-1	ITS	11	0.338264299802761	0.505526897568165	0.00539845191643096	-0.0471600441247906	0.316239316239316
mxee11_trunc200_BS-1_ITSM3	M3	8	2	6	14	0	1	0.25	0.4	1	0.3	0.7	0	mxee11_trunc200_BS-1	ITS	2	0.540968845669008	0.702115227299287	-0.325451154046258	-0.772876136586302	0.426256077795786
mxee11_trunc200_BS-1_ITSM31	M31	4	2	2	18	0	1	0.5	0.666666666666667	1	0.1	0.9	0	mxee11_trunc200_BS-1	ITS	2	0.504178272980501	0.67037037037037	-0.244857659391221	-0.472178152333576	0.504178272980501
mxee11_trunc200_BS-1_ITSM4	M4	4	2	2	18	0	1	0.5	0.666666666666667	1	0.1	0.9	0	mxee11_trunc200_BS-1	ITS	2	0.357142857142857	0.526315789473684	-0.0931053852945574	-0.295372645267432	0.328822733423545
mxee11_trunc200_BS-1_ITSM41	M41	3	2	1	19	0	1	0.666666666666667	0.8	1	0.05	0.95	0	mxee11_trunc200_BS-1	ITS	2	0.365647626709574	0.535493372606775	-0.0943319596983656	-0.286410509347823	0.352373290426388
mxee11_trunc200_BS-1_ITSM5	M5	3	2	1	19	0	1	0.666666666666667	0.8	1	0.05	0.95	0	mxee11_trunc200_BS-1	ITS	2	0.231243830207305	0.37562637803167	0.156262150776334	0.138215091251234	0.10365251727542
mxee11_trunc200_BS-1_ITSM51	M51	4	2	2	18	0	1	0.5	0.666666666666667	1	0.1	0.9	0	mxee11_trunc200_BS-1	ITS	2	0.229364424267437	0.373143096936634	0.146077797057331	0.118921696435562	0.10813041683863
mxee11_trunc200_BS-1_ITSMeqITS	Meq	13	10	3	8	1	0.909090909090909	0.769230769230769	0.833333333333333	0.909090909090909	0.272727272727273	0.727272727272727	0.565217391304348	mxee11_trunc200_BS-1	ITS	5	0.384784673477425	0.555732137778745	0.044561108823855	0.231369236437725	0.102833182755346
mxee11_trunc200_BS-1_ITSMS10ITS	MS10	12	10	2	9	1	0.909090909090909	0.833333333333333	0.869565217391304	0.909090909090909	0.181818181818182	0.818181818181818	0.545454545454545	mxee11_trunc200_BS-1	ITS	5	0.624497459544556	0.768850029127949	-0.0349875544691821	-0.046583519308204	0.272431737261393
mxee11_trunc200_BS16_ITSCPITS	CP	4	2	2	18	0	1	0.5	0.666666666666667	1	0.1	0.9	0	mxee11_trunc200_BS16	ITS	2	0.365040238617818	0.534841725966177	-0.158794847658209	-0.400755386676161	0.365040238617818
mxee11_trunc200_BS16_ITSM1	M1	7	5	2	15	0	1	0.714285714285714	0.833333333333333	1	0.117647058823529	0.882352941176471	0	mxee11_trunc200_BS16	ITS	11	0.466914474473592	0.636593997262378	-0.101645337923407	-0.200243987072199	0.449661590524535
mxee11_trunc200_BS16_ITSM11	M11	6	5	1	16	0	1	0.833333333333333	0.909090909090909	1	0.0588235294117647	0.941176470588235	0	mxee11_trunc200_BS16	ITS	11	0.467669739431964	0.637295607951919	-0.108182788226589	-0.20242043170802	0.435858964741185
mxee11_trunc200_BS16_ITSM2	M2	6	5	1	16	0	1	0.833333333333333	0.909090909090909	1	0.0588235294117647	0.941176470588235	0	mxee11_trunc200_BS16	ITS	11	0.362650602409639	0.532272325375774	0.00935017177142305	-0.0263671190198638	0.330120481927711
mxee11_trunc200_BS16_ITSM21	M21	7	5	2	15	0	1	0.714285714285714	0.833333333333333	1	0.117647058823529	0.882352941176471	0	mxee11_trunc200_BS16	ITS	11	0.357988165680473	0.52723311546841	0.00666928614129347	-0.0452726905297474	0.332018408941486
mxee11_trunc200_BS16_ITSM3	M3	8	2	6	14	0	1	0.25	0.4	1	0.3	0.7	0	mxee11_trunc200_BS16	ITS	2	0.540428597154691	0.701660042085574	-0.326986771289185	-0.776111958783607	0.42571582928147
mxee11_trunc200_BS16_ITSM31	M31	4	2	2	18	0	1	0.5	0.666666666666667	1	0.1	0.9	0	mxee11_trunc200_BS16	ITS	2	0.502785515320334	0.669138090824838	-0.247152411914867	-0.476397314670906	0.502785515320334
mxee11_trunc200_BS16_ITSM4	M4	4	2	2	18	0	1	0.5	0.666666666666667	1	0.1	0.9	0	mxee11_trunc200_BS16	ITS	2	0.361009085636961	0.53050209502166	-0.0795298634760951	-0.277658717261397	0.305625362458921
mxee11_trunc200_BS16_ITSM41	M41	3	2	1	19	0	1	0.666666666666667	0.8	1	0.05	0.95	0	mxee11_trunc200_BS16	ITS	2	0.370474658085278	0.540651599647784	-0.0814624649444775	-0.269126896731706	0.328238133547868
mxee11_trunc200_BS16_ITSM5	M5	3	2	1	19	0	1	0.666666666666667	0.8	1	0.05	0.95	0	mxee11_trunc200_BS16	ITS	2	0.231243830207305	0.37562637803167	0.212962850173802	0.220499766132767	0.0686080947680158
mxee11_trunc200_BS16_ITSM51	M51	4	2	2	18	0	1	0.5	0.666666666666667	1	0.1	0.9	0	mxee11_trunc200_BS16	ITS	2	0.229777135782088	0.373689067874822	0.202839512281617	0.20097482403469	0.0730499380932728
mxee11_trunc200_BS16_ITSMeqITS	Meq	13	10	3	8	1	0.909090909090909	0.769230769230769	0.833333333333333	0.909090909090909	0.272727272727273	0.727272727272727	0.565217391304348	mxee11_trunc200_BS16	ITS	5	0.392278824101744	0.563506127236878	0.0431349574769534	0.21147131657156	0.109817684805523
mxee11_trunc200_BS16_ITSMS10ITS	MS10	13	10	3	8	1	0.909090909090909	0.769230769230769	0.833333333333333	0.909090909090909	0.272727272727273	0.727272727272727	0.565217391304348	mxee11_trunc200_BS16	ITS	5	0.628026324763009	0.771518636044697	-0.0414609643329423	-0.0735342601073743	0.281653746770026
mxee11_trunc200_BS32_ITSCPITS	CP	4	2	2	18	0	1	0.5	0.666666666666667	1	0.1	0.9	0	mxee11_trunc200_BS32	ITS	2	0.131864483088525	0.233004012509882	-0.0268657731005739	-0.175951552143889	0.0522257864820755
mxee11_trunc200_BS32_ITSM1	M1	7	5	2	15	0	1	0.714285714285714	0.833333333333333	1	0.117647058823529	0.882352941176471	0	mxee11_trunc200_BS32	ITS	11	0.165059711396955	0.283349788482587	0.0777778915107733	0.07649989195083	0.0710659898477157
mxee11_trunc200_BS32_ITSM11	M11	6	5	1	16	0	1	0.833333333333333	0.909090909090909	1	0.0588235294117647	0.941176470588235	0	mxee11_trunc200_BS32	ITS	11	0.170459221172876	0.291268961941391	0.0845079200843976	0.103583870373525	0.0570142535633908
mxee11_trunc200_BS32_ITSM2	M2	6	5	1	16	0	1	0.833333333333333	0.909090909090909	1	0.0588235294117647	0.941176470588235	0	mxee11_trunc200_BS32	ITS	11	0.284738955823293	0.443263519849953	0.121295462976404	0.195794056248062	0.0538152610441767
mxee11_trunc200_BS32_ITSM21	M21	7	5	2	15	0	1	0.714285714285714	0.833333333333333	1	0.117647058823529	0.882352941176471	0	mxee11_trunc200_BS32	ITS	11	0.278435239973702	0.435587554641296	0.109609451894386	0.154743871233888	0.061801446416831
mxee11_trunc200_BS32_ITSM3	M3	9	2	7	13	0	1	0.222222222222222	0.363636363636364	1	0.35	0.65	0	mxee11_trunc200_BS32	ITS	2	0.163335134161714	0.280804953560372	-0.173046526037309	-0.507382510352097	0.0502431118314425
mxee11_trunc200_BS32_ITSM31	M31	4	2	2	18	0	1	0.5	0.666666666666667	1	0.1	0.9	0	mxee11_trunc200_BS32	ITS	2	0.0473537604456824	0.0904255319148936	-0.0290034993521155	-0.136565658260965	0.0473537604456825
mxee11_trunc200_BS32_ITSM4	M4	4	2	2	18	0	1	0.5	0.666666666666667	1	0.1	0.9	0	mxee11_trunc200_BS32	ITS	2	0.092306205296733	0.169011591894523	-0.0232754541314366	-0.12535747360238	0.0361492364198724
mxee11_trunc200_BS32_ITSM41	M41	3	2	1	19	0	1	0.666666666666667	0.8	1	0.05	0.95	0	mxee11_trunc200_BS32	ITS	2	0.0776347546259051	0.14408361328854	-0.0246979222018202	-0.11659871768162	0.0337892196299276
mxee11_trunc200_BS32_ITSM5	M5	3	2	1	19	0	1	0.666666666666667	0.8	1	0.05	0.95	0	mxee11_trunc200_BS32	ITS	2	0.179417571569595	0.304247750575434	0.224746484253568	0.250281799302714	0.010365251727542
mxee11_trunc200_BS32_ITSM51	M51	4	2	2	18	0	1	0.5	0.666666666666667	1	0.1	0.9	0	mxee11_trunc200_BS32	ITS	2	0.173648369789517	0.295912087912088	0.215846653059507	0.236078347195804	0.00990507635163021
mxee11_trunc200_BS32_ITSMeqITS	Meq	14	10	4	7	1	0.909090909090909	0.714285714285714	0.8	0.909090909090909	0.363636363636364	0.636363636363636	0.583333333333333	mxee11_trunc200_BS32	ITS	5	0.316862418050826	0.481238455449028	0.0520205469060587	0.253628793148272	0.0360228878541478
mxee11_trunc200_BS32_ITSMS10ITS	MS10	13	10	3	8	1	0.909090909090909	0.769230769230769	0.833333333333333	0.909090909090909	0.272727272727273	0.727272727272727	0.565217391304348	mxee11_trunc200_BS32	ITS	5	0.628022234185231	0.771515549355546	0.0630297821432753	0.139049306840086	0.0563963942508068
mxee11_trunc217_BS-1_ITSCPITS	CP	5	1	4	16	1	0.5	0.2	0.285714285714286	0.5	0.2	0.8	0.833333333333333	mxee11_trunc217_BS-1	ITS	2	0.5	0.666666666666667	-0.0172929862406098	-0.133728934184271	0.0432634453392576
mxee11_trunc217_BS-1_ITSM1	M1	8	4	4	13	1	0.8	0.5	0.615384615384615	0.8	0.235294117647059	0.764705882352941	0.666666666666667	mxee11_trunc217_BS-1	ITS	11	0.226212561083045	0.368961415438843	0.0860273455608238	0.0754846002016978	0.0704738760631835
mxee11_trunc217_BS-1_ITSM11	M11	7	4	3	14	1	0.8	0.571428571428571	0.666666666666667	0.8	0.176470588235294	0.823529411764706	0.636363636363636	mxee11_trunc217_BS-1	ITS	11	0.242658319918199	0.390547129534646	0.0901885285039127	0.102800269476901	0.0645161290322581
mxee11_trunc217_BS-1_ITSM2	M2	7	4	3	14	1	0.8	0.571428571428571	0.666666666666667	0.8	0.176470588235294	0.823529411764706	0.636363636363636	mxee11_trunc217_BS-1	ITS	11	0.434702182759896	0.605982465188241	0.126063872522672	0.179977238178086	0.0632630410654828
mxee11_trunc217_BS-1_ITSM21	M21	6	4	2	15	1	0.8	0.666666666666667	0.727272727272727	0.8	0.117647058823529	0.882352941176471	0.6	mxee11_trunc217_BS-1	ITS	11	0.424716344679546	0.596211795092553	0.109217583663003	0.156796795072536	0.0579576816927323
mxee11_trunc217_BS-1_ITSM3	M3	6	1	5	15	1	0.5	0.166666666666667	0.25	0.5	0.25	0.75	0.857142857142857	mxee11_trunc217_BS-1	ITS	2	0.35099846390169	0.519613416714042	-0.155505276454437	-0.46215809733427	0.0453149001536098
mxee11_trunc217_BS-1_ITSM31	M31	3	1	2	18	1	0.5	0.333333333333333	0.4	0.5	0.1	0.9	0.75	mxee11_trunc217_BS-1	ITS	2	0.25	0.4	0.00575213208612291	-0.0848394983267801	0.0415430267062315
mxee11_trunc217_BS-1_ITSM4	M4	3	1	2	18	1	0.5	0.333333333333333	0.4	0.5	0.1	0.9	0.75	mxee11_trunc217_BS-1	ITS	2	0.551976573938507	0.711320754716981	-0.0337231960453516	-0.133108271071597	0.0380673499267936
mxee11_trunc217_BS-1_ITSM41	M41	3	1	2	18	1	0.5	0.333333333333333	0.4	0.5	0.1	0.9	0.75	mxee11_trunc217_BS-1	ITS	2	0.550245098039216	0.709881422924901	-0.0231671712802768	-0.102544740753999	0.0269607843137255
mxee11_trunc217_BS-1_ITSM5	M5	3	1	2	18	1	0.5	0.333333333333333	0.4	0.5	0.1	0.9	0.75	mxee11_trunc217_BS-1	ITS	2	0.913147410358566	0.95460224906289	0.190599117474326	0.193336584819088	0.0143426294820717
mxee11_trunc217_BS-1_ITSM51	M51	3	1	2	18	1	0.5	0.333333333333333	0.4	0.5	0.1	0.9	0.75	mxee11_trunc217_BS-1	ITS	2	0.90467050543826	0.949949613705072	0.17744530323553	0.175073605038478	0.0140754958413308
mxee11_trunc217_BS-1_ITSMeqITS	Meq	14	10	4	7	1	0.909090909090909	0.714285714285714	0.8	0.909090909090909	0.363636363636364	0.636363636363636	0.583333333333333	mxee11_trunc217_BS-1	ITS	5	0.332316157063386	0.498854803045934	0.0518102574679455	0.250259931718454	0.0426604945791205
mxee11_trunc217_BS-1_ITSMS10ITS	MS10	14	10	4	7	1	0.909090909090909	0.714285714285714	0.8	0.909090909090909	0.363636363636364	0.636363636363636	0.583333333333333	mxee11_trunc217_BS-1	ITS	5	0.630959375324129	0.773727886629592	0.0672633795001323	0.156156594924352	0.0569745316159251
mxee11_trunc217_BS16_ITSCPITS	CP	4	1	3	17	1	0.5	0.25	0.333333333333333	0.5	0.15	0.85	0.8	mxee11_trunc217_BS16	ITS	2	0.646822641858743	0.785540137010364	-0.170972179850361	-0.455341209940014	0.287732574284921
mxee11_trunc217_BS16_ITSM1	M1	8	4	4	13	1	0.8	0.5	0.615384615384615	0.8	0.235294117647059	0.764705882352941	0.666666666666667	mxee11_trunc217_BS16	ITS	11	0.460837887067395	0.630922693266833	-0.108459720243907	-0.221005451695921	0.392835458409229
mxee11_trunc217_BS16_ITSM11	M11	7	4	3	14	1	0.8	0.571428571428571	0.666666666666667	0.8	0.176470588235294	0.823529411764706	0.636363636363636	mxee11_trunc217_BS16	ITS	11	0.438669438669439	0.609826589595376	-0.108498189180987	-0.207226622655502	0.35031185031185
mxee11_trunc217_BS16_ITSM2	M2	7	4	3	14	1	0.8	0.571428571428571	0.666666666666667	0.8	0.176470588235294	0.823529411764706	0.636363636363636	mxee11_trunc217_BS16	ITS	11	0.432153392330384	0.603501544799176	0.0149464088373753	-0.034395579227799	0.261061946902655
mxee11_trunc217_BS16_ITSM21	M21	6	4	2	15	1	0.8	0.666666666666667	0.727272727272727	0.8	0.117647058823529	0.882352941176471	0.6	mxee11_trunc217_BS16	ITS	11	0.441831295076827	0.612875163114397	0.0166507026102289	-0.00592879356756515	0.247412982126058
mxee11_trunc217_BS16_ITSM3	M3	6	1	5	15	1	0.5	0.166666666666667	0.25	0.5	0.25	0.75	0.857142857142857	mxee11_trunc217_BS16	ITS	2	0.619897959183674	0.765354330708661	-0.33382679092045	-0.769685736121144	0.321683673469388
mxee11_trunc217_BS16_ITSM31	M31	3	1	2	18	1	0.5	0.333333333333333	0.4	0.5	0.1	0.9	0.75	mxee11_trunc217_BS16	ITS	2	0.539070227497527	0.700514138817481	-0.252264286713608	-0.473121909748748	0.356083086053412
mxee11_trunc217_BS16_ITSM4	M4	3	1	2	18	1	0.5	0.333333333333333	0.4	0.5	0.1	0.9	0.75	mxee11_trunc217_BS16	ITS	2	0.698975109809663	0.822819717338849	-0.123841162385394	-0.342261401256524	0.205856515373353
mxee11_trunc217_BS16_ITSM41	M41	3	1	2	18	1	0.5	0.333333333333333	0.4	0.5	0.1	0.9	0.75	mxee11_trunc217_BS16	ITS	2	0.730392156862745	0.844192634560907	-0.122897443291042	-0.343115977119235	0.227941176470588
mxee11_trunc217_BS16_ITSM5	M5	3	1	2	18	1	0.5	0.333333333333333	0.4	0.5	0.1	0.9	0.75	mxee11_trunc217_BS16	ITS	2	0.939442231075697	0.968775677896467	0.12919818733036	0.0686913828893753	0.0764940239043825
mxee11_trunc217_BS16_ITSM51	M51	3	1	2	18	1	0.5	0.333333333333333	0.4	0.5	0.1	0.9	0.75	mxee11_trunc217_BS16	ITS	2	0.934740882917466	0.966269841269841	0.119262002505967	0.0526350658242881	0.0780550223928343
mxee11_trunc217_BS16_ITSMeqITS	Meq	15	10	5	6	1	0.909090909090909	0.666666666666667	0.769230769230769	0.909090909090909	0.454545454545455	0.545454545454545	0.6	mxee11_trunc217_BS16	ITS	5	0.397009379948837	0.568370385549418	0.0468374601401965	0.226365693847578	0.102667803630162
mxee11_trunc217_BS16_ITSMS10ITS	MS10	14	10	4	7	1	0.909090909090909	0.714285714285714	0.8	0.909090909090909	0.363636363636364	0.636363636363636	0.583333333333333	mxee11_trunc217_BS16	ITS	5	0.630964003430034	0.773731366361332	-0.0372723472588584	-0.054164772671119	0.261007976971678
mxee11_trunc217_BS32_ITSCPITS	CP	4	1	3	17	1	0.5	0.25	0.333333333333333	0.5	0.15	0.85	0.8	mxee11_trunc217_BS32	ITS	2	0.739840784967139	0.850469527280466	-0.146868832382477	-0.388107465495419	0.452860316578728
mxee11_trunc217_BS32_ITSM1	M1	8	4	4	13	1	0.8	0.5	0.615384615384615	0.8	0.235294117647059	0.764705882352941	0.666666666666667	mxee11_trunc217_BS32	ITS	11	0.542197935640559	0.703149606299213	-0.0970050653341872	-0.210500911442058	0.468731026108075
mxee11_trunc217_BS32_ITSM11	M11	7	4	3	14	1	0.8	0.571428571428571	0.666666666666667	0.8	0.176470588235294	0.823529411764706	0.636363636363636	mxee11_trunc217_BS32	ITS	11	0.53014553014553	0.692934782608696	-0.108895836148281	-0.212435620578004	0.434511434511434
mxee11_trunc217_BS32_ITSM2	M2	7	4	3	14	1	0.8	0.571428571428571	0.666666666666667	0.8	0.176470588235294	0.823529411764706	0.636363636363636	mxee11_trunc217_BS32	ITS	11	0.506637168141593	0.672540381791483	0.00912909737993928	-0.0464928489298975	0.345132743362832
mxee11_trunc217_BS32_ITSM21	M21	6	4	2	15	1	0.8	0.666666666666667	0.727272727272727	0.8	0.117647058823529	0.882352941176471	0.6	mxee11_trunc217_BS32	ITS	11	0.512699905926623	0.677860696517413	0.00933014779854824	-0.019692563999965	0.328316086547507
mxee11_trunc217_BS32_ITSM3	M3	6	1	5	15	1	0.5	0.166666666666667	0.25	0.5	0.25	0.75	0.857142857142857	mxee11_trunc217_BS32	ITS	2	0.732397959183673	0.845530849653954	-0.328750260308205	-0.764597754632463	0.419897959183673
mxee11_trunc217_BS32_ITSM31	M31	3	1	2	18	1	0.5	0.333333333333333	0.4	0.5	0.1	0.9	0.75	mxee11_trunc217_BS32	ITS	2	0.710187932739861	0.830537883169462	-0.236197695771831	-0.454988566916118	0.51730959446093
mxee11_trunc217_BS32_ITSM4	M4	3	1	2	18	1	0.5	0.333333333333333	0.4	0.5	0.1	0.9	0.75	mxee11_trunc217_BS32	ITS	2	0.83484626647145	0.909990424513246	-0.101828896286944	-0.30650202417991	0.311566617862372
mxee11_trunc217_BS32_ITSM41	M41	3	1	2	18	1	0.5	0.333333333333333	0.4	0.5	0.1	0.9	0.75	mxee11_trunc217_BS32	ITS	2	0.856617647058824	0.922772277227723	-0.0910977748942714	-0.286384720902615	0.324754901960784
mxee11_trunc217_BS32_ITSM5	M5	3	1	2	18	1	0.5	0.333333333333333	0.4	0.5	0.1	0.9	0.75	mxee11_trunc217_BS32	ITS	2	0.973705179282869	0.986677432377877	0.201071332201076	0.194863371717809	0.0677290836653386
mxee11_trunc217_BS32_ITSM51	M51	3	1	2	18	1	0.5	0.333333333333333	0.4	0.5	0.1	0.9	0.75	mxee11_trunc217_BS32	ITS	2	0.976327575175944	0.988022013596633	0.181239866326589	0.167479416124694	0.0825335892514395
mxee11_trunc217_BS32_ITSMeqITS	Meq	14	10	4	7	1	0.909090909090909	0.714285714285714	0.8	0.909090909090909	0.363636363636364	0.636363636363636	0.583333333333333	mxee11_trunc217_BS32	ITS	5	0.418619807528323	0.590178996947306	0.0510314712087775	0.259064459733103	0.119783164819101
mxee11_trunc217_BS32_ITSMS10ITS	MS10	13	10	3	8	1	0.909090909090909	0.769230769230769	0.833333333333333	0.909090909090909	0.272727272727273	0.727272727272727	0.565217391304348	mxee11_trunc217_BS32	ITS	5	0.63095937532413	0.773727886629593	-0.0317154174993851	-0.0263975160418966	0.297155542544887
mxee25_trunc200_BS-1_ITSCPITS	CP	4	2	2	18	0	1	0.5	0.666666666666667	1	0.1	0.9	0	mxee25_trunc200_BS-1	ITS	2	0.433720316622691	0.605027789024256	-0.208037427976692	-0.591497749201998	0.433720316622691
mxee25_trunc200_BS-1_ITSM1	M1	8	4	4	13	1	0.8	0.5	0.615384615384615	0.8	0.235294117647059	0.764705882352941	0.666666666666667	mxee25_trunc200_BS-1	ITS	11	0.529992609796705	0.692804143501225	-0.0864259969637726	-0.141327205346986	0.429817758821249
mxee25_trunc200_BS-1_ITSM11	M11	7	4	3	14	1	0.8	0.571428571428571	0.666666666666667	0.8	0.176470588235294	0.823529411764706	0.636363636363636	mxee25_trunc200_BS-1	ITS	11	0.533280129028279	0.695606913481944	-0.0908428902584828	-0.148449077391191	0.426507764535934
mxee25_trunc200_BS-1_ITSM2	M2	7	4	3	14	1	0.8	0.571428571428571	0.666666666666667	0.8	0.176470588235294	0.823529411764706	0.636363636363636	mxee25_trunc200_BS-1	ITS	11	0.446483797230066	0.617336741808041	0.0195366686368715	0.00361768823625708	0.329971762807584
mxee25_trunc200_BS-1_ITSM21	M21	7	4	3	14	1	0.8	0.571428571428571	0.666666666666667	0.8	0.176470588235294	0.823529411764706	0.636363636363636	mxee25_trunc200_BS-1	ITS	11	0.445203956874514	0.616112286098827	0.018157226256825	-0.00701249196686371	0.32810936978993
mxee25_trunc200_BS-1_ITSM3	M3	9	2	7	13	0	1	0.222222222222222	0.363636363636364	1	0.35	0.65	0	mxee25_trunc200_BS-1	ITS	2	0.515452738116754	0.680262373285629	-0.322596929962541	-0.764773560609763	0.419392734502078
mxee25_trunc200_BS-1_ITSM31	M31	4	2	2	18	0	1	0.5	0.666666666666667	1	0.1	0.9	0	mxee25_trunc200_BS-1	ITS	2	0.472972972972973	0.642201834862385	-0.258517850620891	-0.49110081142728	0.472972972972973
mxee25_trunc200_BS-1_ITSM4	M4	4	2	2	18	0	1	0.5	0.666666666666667	1	0.1	0.9	0	mxee25_trunc200_BS-1	ITS	2	0.34339492145045	0.511234508880962	-0.0949198181892392	-0.304305817703194	0.307973520403122
mxee25_trunc200_BS-1_ITSM41	M41	4	2	2	18	0	1	0.5	0.666666666666667	1	0.1	0.9	0	mxee25_trunc200_BS-1	ITS	2	0.35750452079566	0.526708405488211	-0.0846506806536105	-0.284766828140757	0.310307414104882
mxee25_trunc200_BS-1_ITSM5	M5	3	2	1	19	0	1	0.666666666666667	0.8	1	0.05	0.95	0	mxee25_trunc200_BS-1	ITS	2	0.223977695167286	0.365983295368261	0.174619701911251	0.155332903603175	0.0841078066914498
mxee25_trunc200_BS-1_ITSM51	M51	4	2	2	18	0	1	0.5	0.666666666666667	1	0.1	0.9	0	mxee25_trunc200_BS-1	ITS	2	0.224866089822827	0.367168446724413	0.189643375607712	0.177099027758757	0.0758137618459003
mxee25_trunc200_BS-1_ITSMeqITS	Meq	12	10	2	9	1	0.909090909090909	0.833333333333333	0.869565217391304	0.909090909090909	0.181818181818182	0.818181818181818	0.545454545454545	mxee25_trunc200_BS-1	ITS	5	0.351757288334988	0.520444448675044	0.0235116653964246	0.141244016995274	0.10244843939561
mxee25_trunc200_BS-1_ITSMS10ITS	MS10	12	10	2	9	1	0.909090909090909	0.833333333333333	0.869565217391304	0.909090909090909	0.181818181818182	0.818181818181818	0.545454545454545	mxee25_trunc200_BS-1	ITS	5	0.621699447194497	0.766725854497913	-0.0410577905929711	-0.0916642240988153	0.274997770047275
mxee25_trunc200_BS16_ITSCPITS	CP	5	2	3	17	0	1	0.4	0.571428571428572	1	0.15	0.85	0	mxee25_trunc200_BS16	ITS	2	0.283081794195251	0.441252920080282	-0.171715000591753	-0.469774972579592	0.283081794195251
mxee25_trunc200_BS16_ITSM1	M1	8	4	4	13	1	0.8	0.5	0.615384615384615	0.8	0.235294117647059	0.764705882352941	0.666666666666667	mxee25_trunc200_BS16	ITS	11	0.467759185989027	0.637378652375914	-0.0889476316481871	-0.164873883145021	0.372237301279566
mxee25_trunc200_BS16_ITSM11	M11	7	4	3	14	1	0.8	0.571428571428571	0.666666666666667	0.8	0.176470588235294	0.823529411764706	0.636363636363636	mxee25_trunc200_BS16	ITS	11	0.460690746579742	0.630784781321392	-0.0914944834207194	-0.173022151087607	0.36150234741784
mxee25_trunc200_BS16_ITSM2	M2	7	4	3	14	1	0.8	0.571428571428571	0.666666666666667	0.8	0.176470588235294	0.823529411764706	0.636363636363636	mxee25_trunc200_BS16	ITS	11	0.405270942584376	0.576786910343508	0.0188311049515315	-0.0441269563655637	0.26825332795482
mxee25_trunc200_BS16_ITSM21	M21	8	4	4	13	1	0.8	0.5	0.615384615384615	0.8	0.235294117647059	0.764705882352941	0.666666666666667	mxee25_trunc200_BS16	ITS	11	0.401300433477826	0.572754312908983	0.0206564476823063	-0.0469497871497906	0.252084028009336
mxee25_trunc200_BS16_ITSM3	M3	9	2	7	13	0	1	0.222222222222222	0.363636363636364	1	0.35	0.65	0	mxee25_trunc200_BS16	ITS	2	0.418127598048075	0.58968967055375	-0.336015800600828	-0.832951859451867	0.32260979577083
mxee25_trunc200_BS16_ITSM31	M31	4	2	2	18	0	1	0.5	0.666666666666667	1	0.1	0.9	0	mxee25_trunc200_BS16	ITS	2	0.352027027027027	0.520739630184908	-0.273371986851717	-0.557279391207772	0.352027027027027
mxee25_trunc200_BS16_ITSM4	M4	5	2	3	17	0	1	0.4	0.571428571428572	1	0.15	0.85	0	mxee25_trunc200_BS16	ITS	2	0.231795277146527	0.376353573433865	-0.152563872411092	-0.492372437746629	0.231795277146527
mxee25_trunc200_BS16_ITSM41	M41	4	2	2	18	0	1	0.5	0.666666666666667	1	0.1	0.9	0	mxee25_trunc200_BS16	ITS	2	0.233092224231465	0.378061299310749	-0.144852178974458	-0.477830092511899	0.23254972875226
mxee25_trunc200_BS16_ITSM5	M5	4	2	2	18	0	1	0.5	0.666666666666667	1	0.1	0.9	0	mxee25_trunc200_BS16	ITS	2	0.185408921933086	0.31281850254802	0.0367406994099031	-0.12660676642764	0.131505576208178
mxee25_trunc200_BS16_ITSM51	M51	4	2	2	18	0	1	0.5	0.666666666666667	1	0.1	0.9	0	mxee25_trunc200_BS16	ITS	2	0.190255459414916	0.319688446559931	0.0468149359738651	-0.106846355512672	0.129789864029666
mxee25_trunc200_BS16_ITSMeqITS	Meq	13	10	3	8	1	0.909090909090909	0.769230769230769	0.833333333333333	0.909090909090909	0.272727272727273	0.727272727272727	0.565217391304348	mxee25_trunc200_BS16	ITS	5	0.372456894967097	0.542759333765489	0.0380927074821857	0.185783653710132	0.10165435094298
mxee25_trunc200_BS16_ITSMS10ITS	MS10	13	10	3	8	1	0.909090909090909	0.769230769230769	0.833333333333333	0.909090909090909	0.272727272727273	0.727272727272727	0.565217391304348	mxee25_trunc200_BS16	ITS	5	0.625193294459656	0.769377152355924	-0.0395490203586946	-0.0688340636748264	0.258902887724384
mxee25_trunc200_BS32_ITSCPITS	CP	4	2	2	18	0	1	0.5	0.666666666666667	1	0.1	0.9	0	mxee25_trunc200_BS32	ITS	2	0.277002638522427	0.433832523389203	-0.164407859928572	-0.424254338045446	0.277002638522427
mxee25_trunc200_BS32_ITSM1	M1	8	4	4	13	1	0.8	0.5	0.615384615384615	0.8	0.235294117647059	0.764705882352941	0.666666666666667	mxee25_trunc200_BS32	ITS	11	0.46872855396111	0.638277989076967	-0.087025133275327	-0.14237704868251	0.36816595579682
mxee25_trunc200_BS32_ITSM11	M11	6	4	2	15	1	0.8	0.666666666666667	0.727272727272727	0.8	0.117647058823529	0.882352941176471	0.6	mxee25_trunc200_BS32	ITS	11	0.461774170198377	0.631799602992998	-0.0901607781210734	-0.145317809119327	0.354640664499819
mxee25_trunc200_BS32_ITSM2	M2	6	4	2	15	1	0.8	0.666666666666667	0.727272727272727	0.8	0.117647058823529	0.882352941176471	0.6	mxee25_trunc200_BS32	ITS	11	0.405203711173861	0.57671881728147	0.0252674209132339	0.0157394513789888	0.258168616377572
mxee25_trunc200_BS32_ITSM21	M21	7	4	3	14	1	0.8	0.571428571428571	0.666666666666667	0.8	0.176470588235294	0.823529411764706	0.636363636363636	mxee25_trunc200_BS32	ITS	11	0.401300433477826	0.572754312908983	0.0271723464463826	0.0104265064286717	0.24108036012004
mxee25_trunc200_BS32_ITSM3	M3	9	2	7	13	0	1	0.222222222222222	0.363636363636364	1	0.35	0.65	0	mxee25_trunc200_BS32	ITS	2	0.403307428158323	0.574795543821238	-0.327648345995205	-0.76786215152181	0.307247424543647
mxee25_trunc200_BS32_ITSM31	M31	4	2	2	18	0	1	0.5	0.666666666666667	1	0.1	0.9	0	mxee25_trunc200_BS32	ITS	2	0.343243243243243	0.511066398390342	-0.265903944485026	-0.5003926137063	0.343243243243243
mxee25_trunc200_BS32_ITSM4	M4	4	2	2	18	0	1	0.5	0.666666666666667	1	0.1	0.9	0	mxee25_trunc200_BS32	ITS	2	0.217715640746962	0.357580429226338	-0.103025591703885	-0.319596920066453	0.185357178144452
mxee25_trunc200_BS32_ITSM41	M41	4	2	2	18	0	1	0.5	0.666666666666667	1	0.1	0.9	0	mxee25_trunc200_BS32	ITS	2	0.235623869801085	0.381384457778428	-0.0976287159632319	-0.309059977406311	0.191681735985533
mxee25_trunc200_BS32_ITSM5	M5	3	2	1	19	0	1	0.666666666666667	0.8	1	0.05	0.95	0	mxee25_trunc200_BS32	ITS	2	0.18564126394052	0.313149127963943	0.162593735748539	0.122605937637921	0.0520446096654275
mxee25_trunc200_BS32_ITSM51	M51	4	2	2	18	0	1	0.5	0.666666666666667	1	0.1	0.9	0	mxee25_trunc200_BS32	ITS	2	0.190461475072105	0.31997923336506	0.176618126933147	0.144539895697979	0.0484136794396374
mxee25_trunc200_BS32_ITSMeqITS	Meq	13	10	3	8	1	0.909090909090909	0.769230769230769	0.833333333333333	0.909090909090909	0.272727272727273	0.727272727272727	0.565217391304348	mxee25_trunc200_BS32	ITS	5	0.371453255395022	0.54169291433565	0.038753327564375	0.196568223299458	0.0996029557736848
mxee25_trunc200_BS32_ITSMS10ITS	MS10	12	10	2	9	1	0.909090909090909	0.833333333333333	0.869565217391304	0.909090909090909	0.181818181818182	0.818181818181818	0.545454545454545	mxee25_trunc200_BS32	ITS	5	0.6251894011795	0.76937420429368	-0.0395432198698304	-0.066463639309279	0.259432700026759
mxee25_trunc217_BS-1_ITSCPITS	CP	5	2	3	17	0	1	0.4	0.571428571428572	1	0.15	0.85	0	mxee25_trunc217_BS-1	ITS	2	0.389409311421564	0.56053937197692	-0.167585484888011	-0.449459440368258	0.389236437500675
mxee25_trunc217_BS-1_ITSM1	M1	7	4	3	14	1	0.8	0.571428571428571	0.666666666666667	0.8	0.176470588235294	0.823529411764706	0.636363636363636	mxee25_trunc217_BS-1	ITS	11	0.554875350244172	0.713723257825184	-0.079314416508206	-0.127416858602679	0.458713394143063
mxee25_trunc217_BS-1_ITSM11	M11	6	4	2	15	1	0.8	0.666666666666667	0.727272727272727	0.8	0.117647058823529	0.882352941176471	0.6	mxee25_trunc217_BS-1	ITS	11	0.568406311009413	0.724820229323856	-0.0853366214284836	-0.139919527816235	0.458551483420593
mxee25_trunc217_BS-1_ITSM2	M2	7	4	3	14	1	0.8	0.571428571428571	0.666666666666667	0.8	0.176470588235294	0.823529411764706	0.636363636363636	mxee25_trunc217_BS-1	ITS	11	0.462025316455696	0.632034632034632	0.0240633165275419	0.00435089089748075	0.359785783836417
mxee25_trunc217_BS-1_ITSM21	M21	7	4	3	14	1	0.8	0.571428571428571	0.666666666666667	0.8	0.176470588235294	0.823529411764706	0.636363636363636	mxee25_trunc217_BS-1	ITS	11	0.455974842767295	0.626349892008639	0.0196020182671445	-0.0021896006333213	0.34805299076676
mxee25_trunc217_BS-1_ITSM3	M3	8	2	6	14	0	1	0.25	0.4	1	0.3	0.7	0	mxee25_trunc217_BS-1	ITS	2	0.529117947553638	0.692056421677803	-0.316933673289301	-0.732692508202322	0.429106595527302
mxee25_trunc217_BS-1_ITSM31	M31	4	2	2	18	0	1	0.5	0.666666666666667	1	0.1	0.9	0	mxee25_trunc217_BS-1	ITS	2	0.489770354906054	0.657511210762332	-0.25087558457294	-0.484142774119635	0.489770354906054
mxee25_trunc217_BS-1_ITSM4	M4	4	2	2	18	0	1	0.5	0.666666666666667	1	0.1	0.9	0	mxee25_trunc217_BS-1	ITS	2	0.336201402166985	0.50321965180062	-0.108443175434171	-0.319630128922185	0.329509241555131
mxee25_trunc217_BS-1_ITSM41	M41	3	2	1	19	0	1	0.666666666666667	0.8	1	0.05	0.95	0	mxee25_trunc217_BS-1	ITS	2	0.350898494414764	0.51950386482114	-0.100128176066835	-0.299299008721611	0.337056823700826
mxee25_trunc217_BS-1_ITSM5	M5	3	2	1	19	0	1	0.666666666666667	0.8	1	0.05	0.95	0	mxee25_trunc217_BS-1	ITS	2	0.222239948947033	0.363660096593134	0.15671130068186	0.127692324614697	0.093490746649649
mxee25_trunc217_BS-1_ITSM51	M51	4	2	2	18	0	1	0.5	0.666666666666667	1	0.1	0.9	0	mxee25_trunc217_BS-1	ITS	2	0.219857661177784	0.360464451181147	0.154765037694281	0.102922648697624	0.0915433993859894
mxee25_trunc217_BS-1_ITSMeqITS	Meq	14	10	4	7	1	0.909090909090909	0.714285714285714	0.8	0.909090909090909	0.363636363636364	0.636363636363636	0.583333333333333	mxee25_trunc217_BS-1	ITS	5	0.411695762313591	0.583264146998463	0.0427000858903462	0.187516908215426	0.12398986714962
mxee25_trunc217_BS-1_ITSMS10ITS	MS10	13	10	3	8	1	0.909090909090909	0.769230769230769	0.833333333333333	0.909090909090909	0.272727272727273	0.727272727272727	0.565217391304348	mxee25_trunc217_BS-1	ITS	5	0.636406023892108	0.777809436778348	-0.038506667750427	-0.0656872774761685	0.290760044529906
mxee25_trunc217_BS16_ITSCPITS	CP	4	2	2	18	0	1	0.5	0.666666666666667	1	0.1	0.9	0	mxee25_trunc217_BS16	ITS	2	0.272622173241278	0.428441652162839	-0.162591911069836	-0.412153658734404	0.272622173241278
mxee25_trunc217_BS16_ITSM1	M1	7	4	3	14	1	0.8	0.571428571428571	0.666666666666667	0.8	0.176470588235294	0.823529411764706	0.636363636363636	mxee25_trunc217_BS16	ITS	11	0.431975686297941	0.603328241437841	-0.0800593076543037	-0.129880249863161	0.333893422947672
mxee25_trunc217_BS16_ITSM11	M11	6	4	2	15	1	0.8	0.666666666666667	0.727272727272727	0.8	0.117647058823529	0.882352941176471	0.6	mxee25_trunc217_BS16	ITS	11	0.434898457606272	0.606173148073179	-0.0857801552010106	-0.140812562380374	0.324607329842932
mxee25_trunc217_BS16_ITSM2	M2	7	4	3	14	1	0.8	0.571428571428571	0.666666666666667	0.8	0.176470588235294	0.823529411764706	0.636363636363636	mxee25_trunc217_BS16	ITS	11	0.398896462187601	0.57030162412993	0.0355866556980776	0.0223070820418085	0.224926971762415
mxee25_trunc217_BS16_ITSM21	M21	7	4	3	14	1	0.8	0.571428571428571	0.666666666666667	0.8	0.176470588235294	0.823529411764706	0.636363636363636	mxee25_trunc217_BS16	ITS	11	0.393617021276596	0.564885496183206	0.0316692257701569	0.0173130566289539	0.216780409474107
mxee25_trunc217_BS16_ITSM3	M3	8	2	6	14	0	1	0.25	0.4	1	0.3	0.7	0	mxee25_trunc217_BS16	ITS	2	0.393234192303326	0.564491159455716	-0.322017973844101	-0.74081751746891	0.293222840276989
mxee25_trunc217_BS16_ITSM31	M31	4	2	2	18	0	1	0.5	0.666666666666667	1	0.1	0.9	0	mxee25_trunc217_BS16	ITS	2	0.330688935281837	0.497019140257295	-0.259355673136013	-0.495537501737133	0.330688935281837
mxee25_trunc217_BS16_ITSM4	M4	4	2	2	18	0	1	0.5	0.666666666666667	1	0.1	0.9	0	mxee25_trunc217_BS16	ITS	2	0.192199847055825	0.322428907419286	-0.106742922595679	-0.320036509434455	0.173973999490186
mxee25_trunc217_BS16_ITSM41	M41	3	2	1	19	0	1	0.666666666666667	0.8	1	0.05	0.95	0	mxee25_trunc217_BS16	ITS	2	0.20908207867897	0.345852580839526	-0.104515033797769	-0.313813606316093	0.182127246236037
mxee25_trunc217_BS16_ITSM5	M5	3	2	1	19	0	1	0.666666666666667	0.8	1	0.05	0.95	0	mxee25_trunc217_BS16	ITS	2	0.178525845564773	0.302964667659402	0.185050055202854	0.165992269997492	0.0319081046585833
mxee25_trunc217_BS16_ITSM51	M51	4	2	2	18	0	1	0.5	0.666666666666667	1	0.1	0.9	0	mxee25_trunc217_BS16	ITS	2	0.181900641920179	0.307810378416672	0.183709360238276	0.146616156505444	0.0357242534189227
mxee25_trunc217_BS16_ITSMeqITS	Meq	14	10	4	7	1	0.909090909090909	0.714285714285714	0.8	0.909090909090909	0.363636363636364	0.636363636363636	0.583333333333333	mxee25_trunc217_BS16	ITS	5	0.379394436102291	0.550088395563395	0.0476801494085597	0.248191571899261	0.0852351531963182
mxee25_trunc217_BS16_ITSMS10ITS	MS10	13	10	3	8	1	0.909090909090909	0.769230769230769	0.833333333333333	0.909090909090909	0.272727272727273	0.727272727272727	0.565217391304348	mxee25_trunc217_BS16	ITS	5	0.632732690128312	0.77505974364804	-0.034143631670385	-0.0393239112755734	0.238859340387491
mxee25_trunc217_BS32_ITSCPITS	CP	4	2	2	18	0	1	0.5	0.666666666666667	1	0.1	0.9	0	mxee25_trunc217_BS32	ITS	2	0.28617116679092	0.444997017784088	-0.169440611056236	-0.447491413166654	0.28617116679092
mxee25_trunc217_BS32_ITSM1	M1	7	4	3	14	1	0.8	0.571428571428571	0.666666666666667	0.8	0.176470588235294	0.823529411764706	0.636363636363636	mxee25_trunc217_BS32	ITS	11	0.462220525472209	0.632217257821544	-0.0858382063539478	-0.13720155458926	0.36413826212194
mxee25_trunc217_BS32_ITSM11	M11	6	4	2	15	1	0.8	0.666666666666667	0.727272727272727	0.8	0.117647058823529	0.882352941176471	0.6	mxee25_trunc217_BS32	ITS	11	0.464566869473636	0.634408546522155	-0.0919157691735808	-0.148705807179079	0.354275741710297
mxee25_trunc217_BS32_ITSM2	M2	7	4	3	14	1	0.8	0.571428571428571	0.666666666666667	0.8	0.176470588235294	0.823529411764706	0.636363636363636	mxee25_trunc217_BS32	ITS	11	0.398896462187601	0.57030162412993	0.0279543634220523	0.00990547605218461	0.249269717624148
mxee25_trunc217_BS32_ITSM21	M21	7	4	3	14	1	0.8	0.571428571428571	0.666666666666667	0.8	0.176470588235294	0.823529411764706	0.636363636363636	mxee25_trunc217_BS32	ITS	11	0.393617021276596	0.564885496183206	0.0253360288304232	0.00673703953452875	0.236451224407868
mxee25_trunc217_BS32_ITSM3	M3	8	2	6	14	0	1	0.25	0.4	1	0.3	0.7	0	mxee25_trunc217_BS32	ITS	2	0.404245657849926	0.575747776879547	-0.324450521460594	-0.744289127978153	0.30423430582359
mxee25_trunc217_BS32_ITSM31	M31	4	2	2	18	0	1	0.5	0.666666666666667	1	0.1	0.9	0	mxee25_trunc217_BS32	ITS	2	0.341127348643006	0.508717310087173	-0.261953290824221	-0.498841086496596	0.341127348643006
mxee25_trunc217_BS32_ITSM4	M4	4	2	2	18	0	1	0.5	0.666666666666667	1	0.1	0.9	0	mxee25_trunc217_BS32	ITS	2	0.196494582536648	0.328450434134129	-0.107818191936585	-0.322355741093649	0.178202676864245
mxee25_trunc217_BS32_ITSM41	M41	3	2	1	19	0	1	0.666666666666667	0.8	1	0.05	0.95	0	mxee25_trunc217_BS32	ITS	2	0.214424477901894	0.353129374125175	-0.105620357774926	-0.316188685010722	0.187469645458961
mxee25_trunc217_BS32_ITSM5	M5	3	2	1	19	0	1	0.666666666666667	0.8	1	0.05	0.95	0	mxee25_trunc217_BS32	ITS	2	0.179164007657945	0.303883101068868	0.18500037059828	0.165486804622988	0.0325462667517549
mxee25_trunc217_BS32_ITSM51	M51	4	2	2	18	0	1	0.5	0.666666666666667	1	0.1	0.9	0	mxee25_trunc217_BS32	ITS	2	0.181900641920179	0.307810378416672	0.183709360238276	0.146616156505444	0.0357242534189227
mxee25_trunc217_BS32_ITSMeqITS	Meq	13	10	3	8	1	0.909090909090909	0.769230769230769	0.833333333333333	0.909090909090909	0.272727272727273	0.727272727272727	0.565217391304348	mxee25_trunc217_BS32	ITS	5	0.393665249137447	0.564935158397743	0.0423643598808056	0.200656423502547	0.108263316559874
mxee25_trunc217_BS32_ITSMS10ITS	MS10	14	10	4	7	1	0.909090909090909	0.714285714285714	0.8	0.909090909090909	0.363636363636364	0.636363636363636	0.583333333333333	mxee25_trunc217_BS32	ITS	5	0.632728933179292	0.775056925030692	-0.0374205909465216	-0.0557046046024776	0.261860585410833
