# Supplementary material for: Comparison of two molecular barcodes for the study of equine strongylid communities with amplicon sequencing
Source: PeerJ. 2023 Apr 12;11:e15124. doi: 10.7717/peerj.15124 (PMC10105562; doi:10.7717/peerj.15124)
Supplement: Supplemental Information 3 — Regression coefficients (slope, associated standard error and intercept) of the amplification efficiency (measured with Ct) upon DNA concentration are given for every cyathostomin species considered. Derived amplification efficiency and regression explanatory power are also provided. Data are ordered by genus and efficiency. [file peerj-11-15124-s003.csv]

Barcode	Species	Sex	Slope	Std.error	Efficiency	Intercept	R2	Experiment
COI	C. ashworthi	male	-4.34	0.35	0.7	-3.92	0.95	1
COI	C. calicatus	male	-6.99	0.71	0.39	20.89	0.92	1
COI	C. catinatum	male	-3.53	0.22	0.92	2.7	0.97	1
COI	C. goldi	male	-3.98	1.91	0.78	29.73	0.29	1
COI	C. insigne	male	-4.38	0.39	0.69	-5.3	0.94	1
COI	C. labiatus	male	-4.7	0.44	0.63	-5.12	0.93	1
COI	C. labratus	male	-3.9	0.52	0.81	-1.48	0.87	1
COI	C. leptostomum	male	-3.98	0.45	0.78	-3.93	0.91	1
COI	C. longibursatus	male	-19.06	3.77	0.13	-7.28	0.89	1
COI	C. nassatus	male	-4.36	0.47	0.7	-5.32	0.91	1
COI	C. pateratum	male	-3.45	0.55	0.95	1.9	0.82	1
ITS-2	C. ashworthi	male	-3.49	0.13	0.94	15.63	0.99	1
ITS-2	C. calicatus	male	-3.64	0.08	0.88	14.41	1	1
ITS-2	C. catinatum	male	-3.64	0.14	0.88	15.18	0.99	1
ITS-2	C. goldi	male	0	0.4	-1	33.09	-0.06	1
ITS-2	C. insigne	male	-3.43	0.12	0.96	15.36	0.99	1
ITS-2	C. labiatus	male	-3.53	0.13	0.92	15.93	0.99	1
ITS-2	C. labratus	male	-3.48	0.11	0.94	14.47	0.99	1
ITS-2	C. leptostomum	male	-3.47	0.07	0.94	14.24	1	1
ITS-2	C. longibursatus	male	-0.98	0.88	9.53	26.65	0.03	1
ITS-2	C. nassatus	male	-3.43	0.11	0.95	15.57	0.99	1
ITS-2	C. pateratum	male	-3.33	0.13	1	15.91	0.99	1
COI	C. ashworthi	female	-9.58	1.35	0.27	-4.76	0.86	2
COI	C. ashworthi	male	-2.89	1.35	1.22	17.31	0.31	2
COI	C. goldi	female	-5.64	1.87	0.5	13.41	0.54	2
COI	C. goldi	male	-5.63	0.52	0.51	12.41	0.94	2
COI	C. labiatus	female	-7.12	1.52	0.38	-1.99	0.75	2
COI	C. labiatus	male	-21.8	3.4	0.11	-22.21	0.83	2
COI	C. leptostomum	female	-7.71	1.8	0.35	2.25	0.68	2
COI	C. leptostomum	male	-7.96	2.46	0.34	0.64	0.54	2
COI	C. longibursatus	male	-7.11	1.89	0.38	-0.14	0.62	2
COI	C. nassatus	female	-8.02	2.02	0.33	-0.76	0.65	2
COI	C. nassatus	male	-25.95	0.77	0.09	-31.08	0.99	2
COI	C. pateratum	female	-8.81	1.85	0.3	4.82	0.73	2
COI	C. pateratum	male	-13.17	2.45	0.19	-10.58	0.78	2
ITS-2	C. ashworthi	female	-3.21	0.35	1.05	12.36	0.91	2
ITS-2	C. ashworthi	male	-3.19	0.21	1.06	14.81	0.97	2
ITS-2	C. catinatum	male	-3.44	0.25	0.95	15.02	0.96	2
ITS-2	C. goldi	female	-3.3	0.28	1.01	13.09	0.95	2
ITS-2	C. goldi	male	-3.51	0.32	0.93	14.92	0.94	2
ITS-2	C. labiatus	female	-3.08	0.2	1.11	14.28	0.97	2
ITS-2	C. labiatus	male	-4.9	0.83	0.6	10.52	0.81	2
ITS-2	C. leptostomum	female	-3.13	0.09	1.09	13.89	0.99	2
ITS-2	C. leptostomum	male	-3.43	0.15	0.96	13.41	0.98	2
ITS-2	C. longibursatus	male	-3.22	0.18	1.05	13.76	0.97	2
ITS-2	C. nassatus	female	-3.32	0.27	1	14.71	0.95	2
ITS-2	C. nassatus	male	-3.21	0.15	1.05	14.15	0.98	2
ITS-2	C. pateratum	female	-3.14	0.2	1.08	13.82	0.97	2
ITS-2	C. pateratum	male	-2.78	0.16	1.29	12.68	0.98	2
