# Supplementary material for: Comparison of two molecular barcodes for the study of equine strongylid communities with amplicon sequencing
Source: PeerJ. 2023 Apr 12;11:e15124. doi: 10.7717/peerj.15124 (PMC10105562; doi:10.7717/peerj.15124)
Supplement: Supplemental Information 6 [file peerj-11-15124-s006.ipynb]

# %% [code]
from Bio import SeqIO
from Bio import AlignIO
from Bio.Align import AlignInfo
from Bio.Seq import Seq
from collections import defaultdict
import os
import gzip
import io
import sys
import numpy as np
import pandas as pd

# %% [code]
## Align sequences
#from Bio.Align.Applications import MuscleCommandline
#muscle_cline = MuscleCommandline(input="/Users/gsalle/Documents/CYATHOMIX/WP3/Nemabiome/Strongylidae97_mt/Strongylidae97_mt_all.fasta")
#stdout, stderr = muscle_cline()
#from io import StringIO
#from Bio import AlignIO
#align = AlignIO.read(StringIO(stdout), "fasta")
#print(align)

## Read alignment
alignment = AlignIO.read(open("/Users/gsalle/Documents/CYATHOMIX/WP3/Nemabiome/Strongylidae97_mt/Strongylidae97_mt_all_muscle.fa"), "fasta")
print("Alignment length %i" % alignment.get_alignment_length())
#for record in alignment:
#    print(record.seq + " " + record.id)

## Compute similarity across positions
#align_array = np.array([list(rec) for rec in alignment], np.character)
#for i in range(alignment.get_alignment_length()):
#    print(alignment[:, i])
    
summary_align = AlignInfo.SummaryInfo(alignment)
## Generate consensus sequence
consensus = summary_align.dumb_consensus()

#Now, we want to make the PSSM, but ignore any N ambiguity residues when calculating this:
my_pssm = summary_align.pos_specific_score_matrix(consensus, chars_to_ignore=["N"])
#print(my_pssm)
#print(my_pssm[alignment.get_alignment_length()-2:])
#print(my_pssm[0:])
#print(my_pssm[1:])
#print(my_pssm[2:])

#df = pd.DataFrame()
#If you will be working heavily with the columns, 
#you can tell NumPy to store the array by column (as in Fortran) rather than its default of by row (as in C):
#align_array = np.array([list(rec) for rec in alignment], np.character, order="F")
#print("Array shape %i by %i" % align_array.shape)

# %% [code]
myvec = []
print(alignment.get_alignment_length()-1)
for i in range(alignment.get_alignment_length()-1):
    #print(my_pssm[i:][1]['-'])
    idc = my_pssm[i:][1]['-']
    #print(i,idc)
    if  idc < 5:
        tempdic = my_pssm[i:][1]
        tempdic['Consensus'] = my_pssm[i:][0]
        tempdic['Position'] = i
        myvec.append(tempdic)
        del tempdic
df = pd.DataFrame.from_dict(myvec)
df.head()

df.to_csv('/Users/gsalle/Documents/CYATHOMIX/WP3/Nemabiome/cox1_base_count.tsv', sep='\t', index=False)   

# %% [code]
## Compute similarity per position
#import matplotlib.pyplot as plt
#df2 = df.groupby(['Position'])['Position'].count().unstack('A')
#df2.head()
#df2[['A','C','G','T']].plot(kind='bar', stacked=True)


# %% [code]
